# Supplementary material for: ﻿Caddisflies (Trichoptera) checklist and a new species of Helicopsyche von Siebold, 1856, from the Brejo de Altitude de Triunfo, a relict rainforest within the Caatinga domain, Northeast Brazil
Source: Zookeys. 2022 Jul 11;1111:215–44. doi: 10.3897/zookeys.1111.77541 (PMC9848980; doi:10.3897/zookeys.1111.77541)
Supplement: XML Treatment for Helicopsyche (Feropsyche) ralphi [file zookeys.1111.77541-treatment1.xml]

<!DOCTYPE tp:taxon-treatment
  PUBLIC "-//TaxonX//DTD Taxonomic Treatment Publishing DTD v0 20100105//EN" "tax-treatment-NSO.dtd">
<tp:taxon-treatment xmlns:tp="http://www.plazi.org/taxpub"><tp:treatment-meta><kwd-group><label>Taxon classification</label><kwd>
              <named-content content-type="kingdom">Animalia</named-content>
            </kwd><kwd>
              <named-content content-type="order">Trichoptera</named-content>
            </kwd><kwd>
              <named-content content-type="family">Helicopsychidae</named-content>
            </kwd></kwd-group><mixed-citation publication-type="journal"><person-group><name><surname>Cavalcante-Silva</surname><given-names>Amanda</given-names></name><name><surname>Pereira</surname><given-names>Rafael</given-names></name><name><surname>Calor</surname><given-names>Adolfo Ricardo</given-names></name></person-group><article-title>﻿Caddisflies (<tp:taxon-name><tp:taxon-name-part taxon-name-part-type="order">Trichoptera</tp:taxon-name-part></tp:taxon-name>) checklist and a new species of <italic><tp:taxon-name><tp:taxon-name-part taxon-name-part-type="genus" reg="Helicopsyche">Helicopsyche</tp:taxon-name-part></tp:taxon-name></italic> von Siebold, 1856, from the Brejo de Altitude de Triunfo, a relict rainforest within the Caatinga domain, Northeast Brazil</article-title><source>Zookeys</source><day>11</day><month>07</month><year>2022</year><volume>1111</volume><fpage>215</fpage><lpage>244</lpage><pub-id pub-id-type="doi">10.3897/zookeys.1111.77541</pub-id></mixed-citation></tp:treatment-meta><tp:nomenclature><label>﻿</label><tp:taxon-name><object-id xmlns:xlink="http://www.w3.org/1999/xlink" content-type="arpha" xlink:type="simple">D0B9A23F-5104-5CDE-A8EE-3DE5A93BF24E</object-id><tp:taxon-name-part taxon-name-part-type="genus" reg="Helicopsyche">Helicopsyche</tp:taxon-name-part> (<tp:taxon-name-part taxon-name-part-type="subgenus" reg="Feropsyche">Feropsyche</tp:taxon-name-part>) <tp:taxon-name-part taxon-name-part-type="species" reg="ralphi">ralphi</tp:taxon-name-part><object-id xmlns:xlink="http://www.w3.org/1999/xlink" content-type="zoobank" xlink:type="simple">http://zoobank.org/15602B59-C063-4007-82C0-9141BD06D2BE</object-id></tp:taxon-name><tp:taxon-status xmlns:xlink="http://www.w3.org/1999/xlink" xlink:type="simple">sp. nov.</tp:taxon-status><xref ref-type="fig" rid="F2">Figs 2</xref><xref ref-type="fig" rid="F3">, 3</xref><xref ref-type="fig" rid="F4">, 4</xref><xref ref-type="fig" rid="F5">, 5</xref><xref ref-type="fig" rid="F6">, 6</xref><xref ref-type="fig" rid="F7">, 7</xref></tp:nomenclature><tp:treatment-sec sec-type="material" id="SECID0EIEAG"><title>Material examined.</title><p><bold><italic>Holotype</italic>.</bold> Brazil, 1 male; Pernambuco, Triunfo, Pinga stream; <named-content xmlns:xlink="http://www.w3.org/1999/xlink" content-type="dwc:verbatimCoordinates" xlink:type="simple"><named-content content-type="geo-json" specific-use="{&#34;type&#34;:&#34;Point&#34;,&#34;coordinates&#34;:[-38.120278,-7.867500]}" id="NCID0EWEAG" xlink:type="simple">7°52'3"S, 38°7'13"W</named-content></named-content>, el. 890 m; 21.ix.2017; Cavalcante-Silva, A. leg.; UV light pan trap (<named-content xmlns:xlink="http://www.w3.org/1999/xlink" content-type="dwc:institutional_code" xlink:title="Museu de Zoologia da Universidade São Paulo" xlink:href="http://grbio.org/institution/sao-paulo-museu-de-zoologia-da-universidade-de-sao-paulo" xlink:type="simple">MZSP</named-content>). <bold><italic>Paratypes</italic>.</bold> Same data as holotype, except 5 males; Grito stream; <named-content xmlns:xlink="http://www.w3.org/1999/xlink" content-type="dwc:verbatimCoordinates" xlink:type="simple"><named-content content-type="geo-json" specific-use="{&#34;type&#34;:&#34;Point&#34;,&#34;coordinates&#34;:[-38.090278,-7.861389]}" id="NCID0EGFAG" xlink:type="simple">7°51'41"S, 38°5'25"W</named-content></named-content>, el. 740 m; 09.viii.2018 (<abbrev xmlns:xlink="http://www.w3.org/1999/xlink" xlink:title="Museu de História Natural da Bahia, Universidade Federal da Bahia" id="ABBRID0ELFAG" xlink:type="simple">UFBA</abbrev>); same except 3 males; Laje stream; <named-content xmlns:xlink="http://www.w3.org/1999/xlink" content-type="dwc:verbatimCoordinates" xlink:type="simple"><named-content content-type="geo-json" specific-use="{&#34;type&#34;:&#34;Point&#34;,&#34;coordinates&#34;:[-38.088333,-7.870278]}" id="NCID0ESFAG" xlink:type="simple">7°52'13"S, 38°5'18"W</named-content></named-content>, el. 580 m; 07.viii.2018 (<abbrev xmlns:xlink="http://www.w3.org/1999/xlink" xlink:title="Coleção Entomológica Prof. José Alfredo Pinheiro Dutra, Departamento de Zoologia, Universidade Federal do Rio de Janeiro" id="ABBRID0EXFAG" xlink:type="simple">DZRJ</abbrev>); same except 6 males; Pinga stream; <named-content xmlns:xlink="http://www.w3.org/1999/xlink" content-type="dwc:verbatimCoordinates" xlink:type="simple"><named-content content-type="geo-json" specific-use="{&#34;type&#34;:&#34;Point&#34;,&#34;coordinates&#34;:[-38.120278,-7.867500]}" id="NCID0E5FAG" xlink:type="simple">7°52'3"S, 38°7'13"W</named-content></named-content>, el. 890 m; 21.ix.2017 (<named-content xmlns:xlink="http://www.w3.org/1999/xlink" content-type="dwc:institutional_code" xlink:title="Museu de Zoologia da Universidade São Paulo" xlink:href="http://grbio.org/institution/sao-paulo-museu-de-zoologia-da-universidade-de-sao-paulo" xlink:type="simple">MZSP</named-content>); same except 6 males (<named-content xmlns:xlink="http://www.w3.org/1999/xlink" content-type="dwc:institutional_code" xlink:title="Instituto Nacional de Pesquisas da Amazônia" xlink:href="http://grbio.org/institution/instituto-nacional-de-pesquisas-da-amaz%C3%B4nia-0" xlink:type="simple">INPA</named-content>); same except 1 female; <named-content xmlns:xlink="http://www.w3.org/1999/xlink" content-type="dwc:verbatimCoordinates" xlink:type="simple"><named-content content-type="geo-json" specific-use="{&#34;type&#34;:&#34;Point&#34;,&#34;coordinates&#34;:[-38.120278,-7.867500]}" id="NCID0EOGAG" xlink:type="simple">7°52'3"S, 38°7'13"W</named-content></named-content>, el. 890 m; 03.ii.2019 (<named-content xmlns:xlink="http://www.w3.org/1999/xlink" content-type="dwc:institutional_code" xlink:title="Museu de Zoologia da Universidade São Paulo" xlink:href="http://grbio.org/institution/sao-paulo-museu-de-zoologia-da-universidade-de-sao-paulo" xlink:type="simple">MZSP</named-content>); same except 5 females; <named-content xmlns:xlink="http://www.w3.org/1999/xlink" content-type="dwc:verbatimCoordinates" xlink:type="simple"><named-content content-type="geo-json" specific-use="{&#34;type&#34;:&#34;Point&#34;,&#34;coordinates&#34;:[-38.121000,-7.868194]}" id="NCID0E1GAG" xlink:type="simple">7°52'5,5"S, 38°7'15,6"W</named-content></named-content>, el. 870 m; 01.v.2019; Cavalcante-Silva, A, Pereira, R. leg. (<named-content xmlns:xlink="http://www.w3.org/1999/xlink" content-type="dwc:institutional_code" xlink:title="Museu de Zoologia da Universidade São Paulo" xlink:href="http://grbio.org/institution/sao-paulo-museu-de-zoologia-da-universidade-de-sao-paulo" xlink:type="simple">MZSP</named-content>); same except 6 females;<named-content xmlns:xlink="http://www.w3.org/1999/xlink" content-type="dwc:verbatimCoordinates" xlink:type="simple"><named-content content-type="geo-json" specific-use="{&#34;type&#34;:&#34;Point&#34;,&#34;coordinates&#34;:[-38.121028,-7.868194]}" id="NCID0EGHAG" xlink:type="simple"> 7°52'5,5"S, 38°7'15,7"W</named-content></named-content>, el. 865 m; 01.v.2019 (<abbrev xmlns:xlink="http://www.w3.org/1999/xlink" xlink:title="Museu de História Natural da Bahia, Universidade Federal da Bahia" id="ABBRID0ELHAG" xlink:type="simple">UFBA</abbrev>); same except 6 females (<abbrev xmlns:xlink="http://www.w3.org/1999/xlink" xlink:title="Coleção Entomológica Prof. José Alfredo Pinheiro Dutra, Departamento de Zoologia, Universidade Federal do Rio de Janeiro" id="ABBRID0EPHAG" xlink:type="simple">DZRJ</abbrev>); same except 6 females (<named-content xmlns:xlink="http://www.w3.org/1999/xlink" content-type="dwc:institutional_code" xlink:title="Instituto Nacional de Pesquisas da Amazônia" xlink:href="http://grbio.org/institution/instituto-nacional-de-pesquisas-da-amaz%C3%B4nia-0" xlink:type="simple">INPA</named-content>).</p><fig id="F2" position="float" orientation="portrait"><object-id xmlns:xlink="http://www.w3.org/1999/xlink" content-type="doi" xlink:type="simple">10.3897/zookeys.1111.77541.figure2</object-id><object-id xmlns:xlink="http://www.w3.org/1999/xlink" content-type="arpha" xlink:type="simple">7F93D4D1-615D-53AF-A490-C1E074AFAA4F</object-id><label>Figure 2.</label><caption><p><italic><tp:taxon-name><tp:taxon-name-part taxon-name-part-type="genus" reg="Helicopsyche">Helicopsyche</tp:taxon-name-part><tp:taxon-name-part taxon-name-part-type="species" reg="ralphi">ralphi</tp:taxon-name-part></tp:taxon-name></italic> sp. nov., male <bold>A</bold> genitalia, lateral view <bold>B</bold> segments IX and X and inferior appendages, dorsal view <bold>C</bold> inferior appendage, ventral view <bold>D</bold> phallus, lateral view <bold>E</bold> phallus, ventral view <bold>F</bold> sternum VI, lateral view. Abbreviations: seg. IX = abdominal segment IX; a.seg. IX = apodeme of abdominal segment IX; sup.a = superior appendage; seg. X = abdominal segment X; bas.l = basomesal lobe; inf.a = inferior appendage; pha.b = phallobase; pha.scl. = phallotremal sclerite.</p></caption><graphic xmlns:xlink="http://www.w3.org/1999/xlink" xlink:href="zookeys-1111-215_article-77541__-g002.jpg" position="float" orientation="portrait" xlink:type="simple" id="oo_712450.jpg"><uri content-type="original_file" xlink:type="simple">https://binary.pensoft.net/fig/712450</uri></graphic></fig></tp:treatment-sec><tp:treatment-sec sec-type="diagnosis" id="SECID0E2IAG"><title>Diagnosis.</title><p>The new species is distinguished from all other congeners by the following characters of the male genitalia: inferior appendage subtriangular, acuminated in posterior region, basomesal lobe subtriangular ~ 1/2 the length of the inferior appendage, in lateral view, trapezoid, with spine-like setae in posterior margin, in ventral view; abdominal segment X slender, slightly cleft at the apex, in dorsal view. The characters of the genitalia of new species are morphologically similar to <italic><tp:taxon-name><tp:taxon-name-part taxon-name-part-type="genus" reg="Helicopsyche">Helicopsyche</tp:taxon-name-part><tp:taxon-name-part taxon-name-part-type="species" reg="flinti">flinti</tp:taxon-name-part></tp:taxon-name></italic><xref ref-type="bibr" rid="B36">Johanson (1999)</xref>. The new species presents abdominal segment X with a rounded apex, and a medial row of spine-like setae, in dorsal view (while <italic><tp:taxon-name><tp:taxon-name-part taxon-name-part-type="genus" reg="Helicopsyche">H.</tp:taxon-name-part><tp:taxon-name-part taxon-name-part-type="species" reg="flinti">flinti</tp:taxon-name-part></tp:taxon-name></italic> presents abdominal segment X with apex nearly straight, side row of spine-like setae), and inferior appendage with strongly projecting mesal margin, forming a large, rounded lobe, in dorsal view (while <italic><tp:taxon-name><tp:taxon-name-part taxon-name-part-type="genus" reg="Helicopsyche">H.</tp:taxon-name-part><tp:taxon-name-part taxon-name-part-type="species" reg="flinti">flinti</tp:taxon-name-part></tp:taxon-name></italic> presents an inferior appendage without a large mesal lobe).</p><fig id="F3" position="float" orientation="portrait"><object-id xmlns:xlink="http://www.w3.org/1999/xlink" content-type="doi" xlink:type="simple">10.3897/zookeys.1111.77541.figure3</object-id><object-id xmlns:xlink="http://www.w3.org/1999/xlink" content-type="arpha" xlink:type="simple">773B2261-6F35-51DF-AF02-666FCA8B7CEF</object-id><label>Figure 3.</label><caption><p><italic><tp:taxon-name><tp:taxon-name-part taxon-name-part-type="genus" reg="Helicopsyche">Helicopsyche</tp:taxon-name-part><tp:taxon-name-part taxon-name-part-type="species" reg="ralphi">ralphi</tp:taxon-name-part></tp:taxon-name></italic> sp. nov., female <bold>A</bold> genitalia, lateral view <bold>B</bold> genitalia, ventral view <bold>C</bold> genitalia, dorsal view <bold>D</bold> sternum VI, lateral view. Abbreviations: seg. VIII = abdominal segment VIII; seg. IX = abdominal segment IX; e.seg. IX = external part of abdominal segment IX; pre.a = preanal appendage; Xd = dorsal branch abdominal segment X; Xv = ventral branch abdominal segment X; vag. = vagina; vag. scl. = vaginal sclerite.</p></caption><graphic xmlns:xlink="http://www.w3.org/1999/xlink" xlink:href="zookeys-1111-215_article-77541__-g003.jpg" position="float" orientation="portrait" xlink:type="simple" id="oo_712451.jpg"><uri content-type="original_file" xlink:type="simple">https://binary.pensoft.net/fig/712451</uri></graphic></fig></tp:treatment-sec><tp:treatment-sec sec-type="description" id="SECID0EGLAG"><title>Description.</title><p><bold>Adults</bold> (Fig. <xref ref-type="fig" rid="F4">4</xref>): length of forewing 4.1–5.2 mm (<italic>n</italic> = 20). Wings: forewing without discoidal cell, without medial cell, with thyridial cells; hind wing without discoidal cell, without thyridial cell. Head: brownish; antennae yellowish, shorter than forewing length, scape yellowish, shorter than head length, covered with long setae (Fig. <xref ref-type="fig" rid="F4">4E–G</xref>). Thorax: pronotum brownish, with warts, filiform, covered with small and ferruginous setae; mesoscutum brownish, with mesoscutal warts spherical and not covered with setae; mesoscutellum brownish, with mesoscutellar warts spherical and not covered with setae (Fig. <xref ref-type="fig" rid="F4">4G</xref>); legs yellowish, tibial spur formula 2,2,4.</p><fig id="F4" position="float" orientation="portrait"><object-id xmlns:xlink="http://www.w3.org/1999/xlink" content-type="doi" xlink:type="simple">10.3897/zookeys.1111.77541.figure4</object-id><object-id xmlns:xlink="http://www.w3.org/1999/xlink" content-type="arpha" xlink:type="simple">47A69D7A-652E-5F06-95B6-0A17921BEA4B</object-id><label>Figure 4.</label><caption><p><italic><tp:taxon-name><tp:taxon-name-part taxon-name-part-type="genus" reg="Helicopsyche">Helicopsyche</tp:taxon-name-part><tp:taxon-name-part taxon-name-part-type="species" reg="ralphi">ralphi</tp:taxon-name-part></tp:taxon-name></italic> sp. nov., adult <bold>A</bold> male head, dorsal view <bold>B</bold> male head, frontal view <bold>C</bold> male habitus, dorsal view <bold>D</bold> female head, dorsal view <bold>E</bold> male head, frontal view <bold>F</bold> female habitus, dorsal view <bold>G</bold> female habitus, lateral view.</p></caption><graphic xmlns:xlink="http://www.w3.org/1999/xlink" xlink:href="zookeys-1111-215_article-77541__-g004.jpg" position="float" orientation="portrait" xlink:type="simple" id="oo_712452.jpg"><uri content-type="original_file" xlink:type="simple">https://binary.pensoft.net/fig/712452</uri></graphic></fig><p><bold>Male</bold> (Figs <xref ref-type="fig" rid="F2">2</xref>, <xref ref-type="fig" rid="F4">4A–C</xref>): body length ~ 3.3–4.6 mm (<italic>n</italic> = 20).</p><p><bold><italic>Head</italic></bold>: interantennal warts present, brownish, spherical, covered with small setae; posteroantennal warts present, brownish, club shaped, covered with long setae; cephalic warts present, brownish, subtriangular, covered with long setae; postocular warts present, filiform, brownish, covered with long setae (Fig. <xref ref-type="fig" rid="F4">4A–C</xref>); maxillary palps yellowish, with two segments, covered with long ferruginous setae; labial palps yellowish, with three segments, covered with long ferruginous setae. Abdomen: abdominal sternum VI process present, almost same length as segment, tubular, apically rounded, covered with small microtrichiae (Fig. <xref ref-type="fig" rid="F2">2F</xref>).</p><p><bold><italic>Genitalia</italic>.</bold> Abdominal segment IX with slightly concave anteroventral margin in ventral half; apodeme well developed laterally, located midlaterally on segment; posterior margin nearly straight, in lateral view (Fig. <xref ref-type="fig" rid="F2">2A</xref>), anterior margin strongly concave, in dorsal view (Fig. <xref ref-type="fig" rid="F2">2B</xref>); preanal appendages setose, rounded in lateral view (Fig. <xref ref-type="fig" rid="F2">2A</xref>), clavate in dorsal view (Fig. <xref ref-type="fig" rid="F2">2B</xref>). Abdominal segment X tubular, dorsal margin slightly curved, in lateral view (Fig. <xref ref-type="fig" rid="F2">2A</xref>); slender, mesodorsal borders inverted Y-shaped, bearing two rows of short setae, near the center, in dorsal view (Fig. <xref ref-type="fig" rid="F2">2B</xref>). Inferior appendage subtriangular, acuminated in posterior region, in lateral view (Fig. <xref ref-type="fig" rid="F2">2A</xref>); anterior margin slightly convex, posterior margin undulated and tapered apex, in dorsal view (Fig. <xref ref-type="fig" rid="F2">2B</xref>); basomesal lobe of inferior appendage, in lateral view well developed, with ventral margin covered with long setae and dorsal margin with spine-like setae, in ventral view (Fig. <xref ref-type="fig" rid="F2">2C</xref>). Phallus tubular, phallobase rounded, ventral view (Fig. <xref ref-type="fig" rid="F2">2E</xref>), acuminate at anteroventral border, in lateral view (Fig. <xref ref-type="fig" rid="F2">2D</xref>), slightly down curved; phallotremal sclerite conspicuous, moon shaped in lateral view (Fig. <xref ref-type="fig" rid="F2">2D</xref>).</p><p><bold>Female</bold> (Figs <xref ref-type="fig" rid="F3">3</xref>, <xref ref-type="fig" rid="F4">4D–G</xref>): body length ~ 3.9–5.4 mm (<italic>n</italic> = 20).</p><p><bold><italic>Head</italic></bold>: interantennal warts present, brownish, spherical, covered with small setae; postero-antennal warts present, brownish, covered with long setae; cephalic warts present, brownish, subtriangular, covered with long setae (Fig. <xref ref-type="fig" rid="F4">4D–F</xref>); postocular warts present, filiform, brownish, covered with long setae (Fig. <xref ref-type="fig" rid="F4">4F</xref>); maxillary palps yellowish, with 5-segments, covered with long and yellowish setae; labial palps yellowish, with 3-segments, covered with long yellowish setae (Fig. <xref ref-type="fig" rid="F4">4G</xref>). Abdomen: abdominal sternum VI process present, ~ 1/3 segment length, tubular and apically rounded, covered with small microtrichiae (Fig. <xref ref-type="fig" rid="F3">3D</xref>).</p><p><bold><italic>Genitalia</italic>.</bold> Abdominal segment IX is well separated from abdominal segment VIII and indistinctly separated from abdominal segment X, anterior margin convex, in lateral view (Fig. <xref ref-type="fig" rid="F3">3A</xref>); external part of abdominal segment IX apically incised, in ventral view (Fig. <xref ref-type="fig" rid="F3">3B</xref>). Preanal appendage long and filiform, in lateral view (Fig. <xref ref-type="fig" rid="F3">3A</xref>). Abdominal segment X with two branches; dorsal branch narrow, base with apex broad, rounded and covered with long setae, in lateral view (Fig. <xref ref-type="fig" rid="F3">3A</xref>), bilobed with U-shaped with apical incision, in dorsal view (Fig. <xref ref-type="fig" rid="F3">3C</xref>); ventral branch with sinuous margin, in lateral view (Fig. <xref ref-type="fig" rid="F3">3A</xref>), and apex obtuse in ventral and dorsal view (Fig. <xref ref-type="fig" rid="F3">3B, C</xref>). Vagina with thick anterior margin, in ventral view (Fig. <xref ref-type="fig" rid="F3">3B</xref>); vaginal sclerite slender along its length, in lateral view (Fig. <xref ref-type="fig" rid="F3">3A</xref>), finger-shaped projection on the anterior margin, internal sclerite long, with sclerotized lateral margins, in ventral view (Fig. <xref ref-type="fig" rid="F3">3B</xref>).</p><p><bold>Larva (5<sup>th</sup> instar)</bold> (Figs <xref ref-type="fig" rid="F5">5A–L</xref>, <xref ref-type="fig" rid="F6">6C</xref>): Body total length 2.9–3.6 mm (<italic>n</italic> = 10).</p><fig id="F5" position="float" orientation="portrait"><object-id xmlns:xlink="http://www.w3.org/1999/xlink" content-type="doi" xlink:type="simple">10.3897/zookeys.1111.77541.figure5</object-id><object-id xmlns:xlink="http://www.w3.org/1999/xlink" content-type="arpha" xlink:type="simple">841BEA85-7F0A-5628-9823-4AD8D2E27E15</object-id><label>Figure 5.</label><caption><p><italic><tp:taxon-name><tp:taxon-name-part taxon-name-part-type="genus" reg="Helicopsyche">Helicopsyche</tp:taxon-name-part><tp:taxon-name-part taxon-name-part-type="species" reg="ralphi">ralphi</tp:taxon-name-part></tp:taxon-name></italic> sp. nov., larvae <bold>A</bold> head, dorsal view <bold>B</bold> head, ventral view <bold>C</bold> head, left lateral view <bold>D</bold> mandibles, dorsal view <bold>E</bold> labrum, dorsal view <bold>F</bold> notos, dorsal view <bold>G</bold> proleg, lateral view <bold>H</bold> mesoleg, lateral view <bold>I</bold> metaleg, lateral view <bold>J</bold> lateral hump <bold>L</bold> anal legs.</p></caption><graphic xmlns:xlink="http://www.w3.org/1999/xlink" xlink:href="zookeys-1111-215_article-77541__-g005.jpg" position="float" orientation="portrait" xlink:type="simple" id="oo_712453.jpg"><uri content-type="original_file" xlink:type="simple">https://binary.pensoft.net/fig/712453</uri></graphic></fig><p><bold><italic>Head</italic></bold>: oval, with anterior margin 1.3 × broader than posterior margin, in dorsal view (Fig. <xref ref-type="fig" rid="F5">5A</xref>), mostly light brown, with pale region on anterolateral margin of the head capsule until antenna region, around stemmata, medial region of frontoclypeus margin, and posteromedial region of head capsule, in dorsal view (Fig. <xref ref-type="fig" rid="F5">5A</xref>), with lateral region light brown, in ventral view (Fig. <xref ref-type="fig" rid="F5">5B</xref>), cardo and anterior ventral apotome dark brown, six and eight brown muscle scars in left and right, respectively, in dorsal view (Fig. <xref ref-type="fig" rid="F5">5A</xref>), head capsule with muscle scar light brown in posterolateral region, in dorsal view (Fig. <xref ref-type="fig" rid="F5">5A</xref>), with frontal area flattened, muscle scars in basal region, cardo and ventral apotome sclerotized, ventral view (Fig. <xref ref-type="fig" rid="F5">5B</xref>); with muscle scar light brown in posterior region, in lateral view (Fig. <xref ref-type="fig" rid="F5">5C</xref>); frontoclypeus and adjacent areas nearly flat and margined with semicircular carina, frontoclypeal suture with strongly delimited margin, frontoclypeal with one muscle scar brown in medial region, and three in posterior region, in dorsal view (Fig. <xref ref-type="fig" rid="F5">5A</xref>); labrum translucent, with short setae covering the anterior margin, in ventral view (Fig. <xref ref-type="fig" rid="F5">5B</xref>); mandibles asymmetrical, each internal margin with pale, long, thin setae; left mandible with three teeth, the apical tooth trilobed, mesal and basal tooth acute; right mandible with three teeth, the apical tooth trilobed, mesal and basal tooth obtuse, in dorsal view (Fig. <xref ref-type="fig" rid="F5">5D–E</xref>); chaetotaxy of head as in Figure <xref ref-type="fig" rid="F5">5A–E</xref>. Thorax: pronotum brown with dark muscle scars, anterior region with row of long setae at margin, covered long setae to near medial region, posterior margin sinuous and lighter with few and scattered setae, in dorsal view (Fig. <xref ref-type="fig" rid="F5">5F</xref>), trochantin almost as long as foreleg coxae, finger shaped with one spinelike setae in apex (Fig. <xref ref-type="fig" rid="F5">5G</xref>); mesonotum lighter than pronotum, with pale regions in medial region, muscle scars in dark brown shades, four pairs in anterior region and one pair in posterior region, posterior margins angulate, in dorsal view (Fig. <xref ref-type="fig" rid="F5">5F</xref>); metanotum with three pairs of sclerites, two pairs of anteromesal (sa1) sclerites small, one pairs anterior subtriangular, and one pairs irregular bearing one setae and one pair of posterior subtriangular sclerites (fused sa2 and sa3 sclerites), each bearing single seta posteromesally (sa2) and several setae anterolateral (sa3), in dorsal view (Fig. <xref ref-type="fig" rid="F5">5F</xref>); lateral hump oval, apical region mostly dark, one short setae in anteromedial region (Fig. <xref ref-type="fig" rid="F5">5J</xref>); thoracic legs with chaetotaxy as in Figure <xref ref-type="fig" rid="F5">5G–I</xref>; The foreleg has a length equivalent to 2/3 of the midleg and 1/2 of the hindleg, foreleg segments robust and short, mid and hind leg segments filiform and long (Fig. <xref ref-type="fig" rid="F5">5I</xref>). Abdomen: anal prolegs each with lateral sclerites curved, anal claw elongates, with accessory parallel teeth pectinate, arranged like comb (Fig. <xref ref-type="fig" rid="F5">5L</xref>).</p><p><bold><italic>Larval case</italic></bold> (Figs <xref ref-type="fig" rid="F6">6A–B</xref>, <xref ref-type="fig" rid="F7">7I–J</xref>): length 2.9–3.6 mm (<italic>n</italic> = 10). Made with cemented sand grains, forming a snail–like, helical case, case with two 1/2 whorls at the end of the phase, with umbilicus open and deep.</p><fig id="F6" position="float" orientation="portrait"><object-id xmlns:xlink="http://www.w3.org/1999/xlink" content-type="doi" xlink:type="simple">10.3897/zookeys.1111.77541.figure6</object-id><object-id xmlns:xlink="http://www.w3.org/1999/xlink" content-type="arpha" xlink:type="simple">95351BAA-2630-5996-9A36-D585967BB707</object-id><label>Figure 6.</label><caption><p><italic><tp:taxon-name><tp:taxon-name-part taxon-name-part-type="genus" reg="Helicopsyche">Helicopsyche</tp:taxon-name-part><tp:taxon-name-part taxon-name-part-type="species" reg="ralphi">ralphi</tp:taxon-name-part></tp:taxon-name></italic> sp. nov., larvae and case <bold>A</bold> larval case, dorsal view <bold>B</bold> larval case, ventral view <bold>C</bold> larval lateral habitus.</p></caption><graphic xmlns:xlink="http://www.w3.org/1999/xlink" xlink:href="zookeys-1111-215_article-77541__-g006.jpg" position="float" orientation="portrait" xlink:type="simple" id="oo_712454.jpg"><uri content-type="original_file" xlink:type="simple">https://binary.pensoft.net/fig/712454</uri></graphic></fig><fig id="F7" position="float" orientation="portrait"><object-id xmlns:xlink="http://www.w3.org/1999/xlink" content-type="doi" xlink:type="simple">10.3897/zookeys.1111.77541.figure7</object-id><object-id xmlns:xlink="http://www.w3.org/1999/xlink" content-type="arpha" xlink:type="simple">4789B1C3-4AF2-5880-9C30-8E6ACC43E90B</object-id><label>Figure 7.</label><caption><p><italic><tp:taxon-name><tp:taxon-name-part taxon-name-part-type="genus" reg="Helicopsyche">Helicopsyche</tp:taxon-name-part><tp:taxon-name-part taxon-name-part-type="species" reg="ralphi">ralphi</tp:taxon-name-part></tp:taxon-name></italic> sp. nov., pupa and case <bold>A</bold> pupa front <bold>B</bold> abdominal segment IX and anal processes, dorsal view <bold>C</bold> pupa lateral habitus <bold>D–H</bold> abdominal segments I–V, dorsal, with details of dorsal hook plates <bold>I</bold> pupa case, ventral view <bold>J</bold> pupa case with sieve membrane highlighted, ventral view.</p></caption><graphic xmlns:xlink="http://www.w3.org/1999/xlink" xlink:href="zookeys-1111-215_article-77541__-g007.jpg" position="float" orientation="portrait" xlink:type="simple" id="oo_712455.jpg"><uri content-type="original_file" xlink:type="simple">https://binary.pensoft.net/fig/712455</uri></graphic></fig><p><bold><italic>Pupa</italic></bold> (Fig. <xref ref-type="fig" rid="F7">7A–J</xref>): body length 3.3–4.1 mm (<italic>n</italic> = 10). Generally dark brown, almost black, with yellowish abdomen; Head: mandibles curved with wide bases, each with length 2.5 × basal width, apex pointed and internal margin smooth (Fig. <xref ref-type="fig" rid="F7">7A</xref>). Abdomen: paired anterior dorsal hook plates on segments II–V, pair of posterior dorsal hook plates on segment IV asymmetrical; general morphology of dorsal hook plates as in (Fig. <xref ref-type="fig" rid="F5">5C–H</xref>); terminal abdominal segment rounded, with two divergent digitate processes, each process bearing one subapical and three apical setae (Fig. <xref ref-type="fig" rid="F7">7B</xref>).</p></tp:treatment-sec><tp:treatment-sec sec-type="etymology" id="SECID0EI1AG"><title>Etymology.</title><p>This species is named in honor of Dr. Ralph W. Holzenthal, for his outstanding contribution to the study of Neotropical caddisflies, and also as an acknowledgment for collaboration and his contributing to the training of young researchers.</p></tp:treatment-sec><tp:treatment-sec sec-type="material" id="SECID0EN1AG"><title>Material additional.</title><p>A1 (1 female), C6 (643 males); C7 (10 larvae, 10 pupae); D2 (34 males); D7 (1 male); D17 (14 males); D18 (379 males); D18 (49 females); D20 (32 females); D22 (1 larvae); E1 (1 male); F2 (30 males); F3 (17 males) (<abbrev xmlns:xlink="http://www.w3.org/1999/xlink" xlink:title="Museu de História Natural da Bahia, Universidade Federal da Bahia" id="ABBRID0ET1AG" xlink:type="simple">UFBA</abbrev>) (Table <xref ref-type="table" rid="T1">1</xref>).</p></tp:treatment-sec><tp:treatment-sec sec-type="distribution" id="SECID0E21AG"><title>Distribution.</title><p>Brazil (Pernambuco state).</p><sec sec-type="﻿Caddisflies from Brejo de Altitude de Triunfo" id="SECID0EA2AG"><title>﻿Caddisflies from Brejo de Altitude de Triunfo</title><sec sec-type="HYDROPSYCHIDAE" id="SECID0EE2AG"><title>
                <tp:taxon-name><tp:taxon-name-part taxon-name-part-type="family">HYDROPSYCHIDAE</tp:taxon-name-part></tp:taxon-name>
              </title></sec></sec></tp:treatment-sec><tp:treatment-sec><!--Section generated to contain objects referenced in tp:taxon-treatment.--><table-wrap id="T1" position="float" orientation="portrait"><label>Table 1.</label><caption><p>Collection data from Brejo de Altitude de Triunfo, with the sample of each collection site, geographic coordinates, elevation, date, traps (LPT = UV Light Pan Trap, MAL = Malaise and WSA = White Sheet Attraction), and acronyms of collectors.</p></caption><table id="TID0EICCI" rules="all"><tbody><tr><th rowspan="1" colspan="1">Sample</th><th rowspan="1" colspan="1">Collection sites</th><th rowspan="1" colspan="1">Geographic coordinates</th><th rowspan="1" colspan="1">Elevation (a.s.l.)</th><th rowspan="1" colspan="1">Date</th><th rowspan="1" colspan="1">Trap</th><th rowspan="1" colspan="1">Acronyms of collectors</th></tr><tr><td rowspan="1" colspan="1">A1</td><td rowspan="1" colspan="1">Pico do Papagaio stream</td><td rowspan="1" colspan="1">
                <named-content xmlns:xlink="http://www.w3.org/1999/xlink" content-type="dwc:verbatimCoordinates" xlink:type="simple">
                  <named-content content-type="geo-json" specific-use="{&#34;type&#34;:&#34;Point&#34;,&#34;coordinates&#34;:[-38.058889,-7.826667]}" id="NCID0ELOAC" xlink:type="simple">7°49'36"S, 38°3'32"W</named-content>
                </named-content>
              </td><td rowspan="1" colspan="1">1050 m</td><td rowspan="1" colspan="1">02.v.2019</td><td rowspan="1" colspan="1">LPT</td><td rowspan="1" colspan="1">ACS, RP</td></tr><tr><td rowspan="1" colspan="1">B1</td><td rowspan="3" colspan="1">Grito stream</td><td rowspan="1" colspan="1">
                <named-content xmlns:xlink="http://www.w3.org/1999/xlink" content-type="dwc:verbatimCoordinates" xlink:type="simple">
                  <named-content content-type="geo-json" specific-use="{&#34;type&#34;:&#34;Point&#34;,&#34;coordinates&#34;:[-38.090278,-7.861389]}" id="NCID0EKPAC" xlink:type="simple">7°51'41"S, 38°5'25"W</named-content>
                </named-content>
              </td><td rowspan="1" colspan="1">740 m</td><td rowspan="1" colspan="1">07.viii.2018</td><td rowspan="1" colspan="1">LPT</td><td rowspan="1" colspan="1">ACS</td></tr><tr><td rowspan="1" colspan="1">B2</td><td rowspan="1" colspan="1">
                <named-content xmlns:xlink="http://www.w3.org/1999/xlink" content-type="dwc:verbatimCoordinates" xlink:type="simple">
                  <named-content content-type="geo-json" specific-use="{&#34;type&#34;:&#34;Point&#34;,&#34;coordinates&#34;:[-38.090278,-7.861389]}" id="NCID0EHAAE" xlink:type="simple">7°51'41"S, 38°5'25"W</named-content>
                </named-content>
              </td><td rowspan="1" colspan="1">740 m</td><td rowspan="1" colspan="1">09.viii.2018</td><td rowspan="1" colspan="1">LPT</td><td rowspan="1" colspan="1">ACS</td></tr><tr><td rowspan="1" colspan="1">B3</td><td rowspan="1" colspan="1">
                <named-content xmlns:xlink="http://www.w3.org/1999/xlink" content-type="dwc:verbatimCoordinates" xlink:type="simple">
                  <named-content content-type="geo-json" specific-use="{&#34;type&#34;:&#34;Point&#34;,&#34;coordinates&#34;:[-38.090278,-7.861389]}" id="NCID0EDBAE" xlink:type="simple">7°51'41"S, 38°5'25"W</named-content>
                </named-content>
              </td><td rowspan="1" colspan="1">740 m</td><td rowspan="1" colspan="1">09.x.2018</td><td rowspan="1" colspan="1">LPT</td><td rowspan="1" colspan="1">ACS</td></tr><tr><td rowspan="1" colspan="1">C1</td><td rowspan="7" colspan="1">Laje stream</td><td rowspan="1" colspan="1">
                <named-content xmlns:xlink="http://www.w3.org/1999/xlink" content-type="dwc:verbatimCoordinates" xlink:type="simple">
                  <named-content content-type="geo-json" specific-use="{&#34;type&#34;:&#34;Point&#34;,&#34;coordinates&#34;:[-38.088333,-7.870278]}" id="NCID0ECCAE" xlink:type="simple">7°52'13"S, 38°5'18"W</named-content>
                </named-content>
              </td><td rowspan="1" colspan="1">580 m</td><td rowspan="1" colspan="1">07.viii.2018</td><td rowspan="1" colspan="1">LPT</td><td rowspan="1" colspan="1">ACS</td></tr><tr><td rowspan="1" colspan="1">C2</td><td rowspan="1" colspan="1">
                <named-content xmlns:xlink="http://www.w3.org/1999/xlink" content-type="dwc:verbatimCoordinates" xlink:type="simple">
                  <named-content content-type="geo-json" specific-use="{&#34;type&#34;:&#34;Point&#34;,&#34;coordinates&#34;:[-38.088333,-7.870278]}" id="NCID0E5CAE" xlink:type="simple">7°52'13"S, 38°5'18"W</named-content>
                </named-content>
              </td><td rowspan="1" colspan="1">580 m</td><td rowspan="1" colspan="1">08.ix.2018</td><td rowspan="1" colspan="1">LPT</td><td rowspan="1" colspan="1">ACS</td></tr><tr><td rowspan="1" colspan="1">C3</td><td rowspan="1" colspan="1">
                <named-content xmlns:xlink="http://www.w3.org/1999/xlink" content-type="dwc:verbatimCoordinates" xlink:type="simple">
                  <named-content content-type="geo-json" specific-use="{&#34;type&#34;:&#34;Point&#34;,&#34;coordinates&#34;:[-38.088333,-7.870278]}" id="NCID0E1DAE" xlink:type="simple">7°52'13"S, 38°5'18"W</named-content>
                </named-content>
              </td><td rowspan="1" colspan="1">580 m</td><td rowspan="1" colspan="1">10.x.2018</td><td rowspan="1" colspan="1">LPT</td><td rowspan="1" colspan="1">ACS</td></tr><tr><td rowspan="1" colspan="1">C4</td><td rowspan="1" colspan="1">
                <named-content xmlns:xlink="http://www.w3.org/1999/xlink" content-type="dwc:verbatimCoordinates" xlink:type="simple">
                  <named-content content-type="geo-json" specific-use="{&#34;type&#34;:&#34;Point&#34;,&#34;coordinates&#34;:[-38.088333,-7.870278]}" id="NCID0EWEAE" xlink:type="simple">7°52'13"S, 38°5'18"W</named-content>
                </named-content>
              </td><td rowspan="1" colspan="1">580 m</td><td rowspan="1" colspan="1">i.2019</td><td rowspan="1" colspan="1">MAL</td><td rowspan="1" colspan="1">ACS</td></tr><tr><td rowspan="1" colspan="1">C5</td><td rowspan="1" colspan="1">
                <named-content xmlns:xlink="http://www.w3.org/1999/xlink" content-type="dwc:verbatimCoordinates" xlink:type="simple">
                  <named-content content-type="geo-json" specific-use="{&#34;type&#34;:&#34;Point&#34;,&#34;coordinates&#34;:[-38.137667,-7.874500]}" id="NCID0ESFAE" xlink:type="simple">7°52'28,2"S, 38°8'15,6"W</named-content>
                </named-content>
              </td><td rowspan="1" colspan="1">570 m</td><td rowspan="1" colspan="1">02.v.2019</td><td rowspan="1" colspan="1">LPT</td><td rowspan="1" colspan="1">ACS, RP</td></tr><tr><td rowspan="1" colspan="1">C6</td><td rowspan="1" colspan="1">
                <named-content xmlns:xlink="http://www.w3.org/1999/xlink" content-type="dwc:verbatimCoordinates" xlink:type="simple">
                  <named-content content-type="geo-json" specific-use="{&#34;type&#34;:&#34;Point&#34;,&#34;coordinates&#34;:[-38.137111,-7.874583]}" id="NCID0EOGAE" xlink:type="simple">7°52'28,5"S, 38°8'13,6"W</named-content>
                </named-content>
              </td><td rowspan="1" colspan="1">560 m</td><td rowspan="1" colspan="1">02.v.2019</td><td rowspan="1" colspan="1">LPT</td><td rowspan="1" colspan="1">ACS, RP</td></tr><tr><td rowspan="1" colspan="1">C7</td><td rowspan="1" colspan="1">
                <named-content xmlns:xlink="http://www.w3.org/1999/xlink" content-type="dwc:verbatimCoordinates" xlink:type="simple">
                  <named-content content-type="geo-json" specific-use="{&#34;type&#34;:&#34;Point&#34;,&#34;coordinates&#34;:[-38.137583,-7.874583]}" id="NCID0EKHAE" xlink:type="simple">7°52'28,5"S, 38°8'15,3"W</named-content>
                </named-content>
              </td><td rowspan="1" colspan="1">860 m</td><td rowspan="1" colspan="1">03.v.2019</td><td rowspan="1" colspan="1">LPT</td><td rowspan="1" colspan="1">ACS, RP</td></tr><tr><td rowspan="1" colspan="1">D1</td><td rowspan="22" colspan="1">Pinga stream</td><td rowspan="1" colspan="1">
                <named-content xmlns:xlink="http://www.w3.org/1999/xlink" content-type="dwc:verbatimCoordinates" xlink:type="simple">
                  <named-content content-type="geo-json" specific-use="{&#34;type&#34;:&#34;Point&#34;,&#34;coordinates&#34;:[-38.120278,-7.867500]}" id="NCID0EJIAE" xlink:type="simple">7°52'3"S, 38°7'13"W</named-content>
                </named-content>
              </td><td rowspan="1" colspan="1">890 m</td><td rowspan="1" colspan="1">16.xii.2017</td><td rowspan="1" colspan="1">LPT</td><td rowspan="1" colspan="1">ACS</td></tr><tr><td rowspan="1" colspan="1">D2</td><td rowspan="1" colspan="1">
                <named-content xmlns:xlink="http://www.w3.org/1999/xlink" content-type="dwc:verbatimCoordinates" xlink:type="simple">
                  <named-content content-type="geo-json" specific-use="{&#34;type&#34;:&#34;Point&#34;,&#34;coordinates&#34;:[-38.120278,-7.867500]}" id="NCID0EFJAE" xlink:type="simple">7°52'3"S, 38°7'13"W</named-content>
                </named-content>
              </td><td rowspan="1" colspan="1">890 m</td><td rowspan="1" colspan="1">18.xii.2017</td><td rowspan="1" colspan="1">LPT</td><td rowspan="1" colspan="1">ACS</td></tr><tr><td rowspan="1" colspan="1">D3</td><td rowspan="1" colspan="1">
                <named-content xmlns:xlink="http://www.w3.org/1999/xlink" content-type="dwc:verbatimCoordinates" xlink:type="simple">
                  <named-content content-type="geo-json" specific-use="{&#34;type&#34;:&#34;Point&#34;,&#34;coordinates&#34;:[-38.120278,-7.867500]}" id="NCID0EBKAE" xlink:type="simple">7°52'3"S, 38°7'13"W</named-content>
                </named-content>
              </td><td rowspan="1" colspan="1">890 m</td><td rowspan="1" colspan="1">21.ix.2017</td><td rowspan="1" colspan="1">LPT</td><td rowspan="1" colspan="1">ACS</td></tr><tr><td rowspan="1" colspan="1">D4</td><td rowspan="1" colspan="1">
                <named-content xmlns:xlink="http://www.w3.org/1999/xlink" content-type="dwc:verbatimCoordinates" xlink:type="simple">
                  <named-content content-type="geo-json" specific-use="{&#34;type&#34;:&#34;Point&#34;,&#34;coordinates&#34;:[-38.120278,-7.867500]}" id="NCID0E4KAE" xlink:type="simple">7°52'3"S, 38°7'13"W</named-content>
                </named-content>
              </td><td rowspan="1" colspan="1">890 m</td><td rowspan="1" colspan="1">07.ii.2018</td><td rowspan="1" colspan="1">LPT</td><td rowspan="1" colspan="1">ACS</td></tr><tr><td rowspan="1" colspan="1">D5</td><td rowspan="1" colspan="1">
                <named-content xmlns:xlink="http://www.w3.org/1999/xlink" content-type="dwc:verbatimCoordinates" xlink:type="simple">
                  <named-content content-type="geo-json" specific-use="{&#34;type&#34;:&#34;Point&#34;,&#34;coordinates&#34;:[-38.120278,-7.867500]}" id="NCID0EZLAE" xlink:type="simple">7°52'3"S, 38°7'13"W</named-content>
                </named-content>
              </td><td rowspan="1" colspan="1">890 m</td><td rowspan="1" colspan="1">09.ii.2018</td><td rowspan="1" colspan="1">LPT</td><td rowspan="1" colspan="1">ACS</td></tr><tr><td rowspan="1" colspan="1">D6</td><td rowspan="1" colspan="1">
                <named-content xmlns:xlink="http://www.w3.org/1999/xlink" content-type="dwc:verbatimCoordinates" xlink:type="simple">
                  <named-content content-type="geo-json" specific-use="{&#34;type&#34;:&#34;Point&#34;,&#34;coordinates&#34;:[-38.120278,-7.867500]}" id="NCID0EVMAE" xlink:type="simple">7°52'3"S, 38°7'13"W</named-content>
                </named-content>
              </td><td rowspan="1" colspan="1">890 m</td><td rowspan="1" colspan="1">06.viii.2018</td><td rowspan="1" colspan="1">WSA</td><td rowspan="1" colspan="1">ACS</td></tr><tr><td rowspan="1" colspan="1">D7</td><td rowspan="1" colspan="1">
                <named-content xmlns:xlink="http://www.w3.org/1999/xlink" content-type="dwc:verbatimCoordinates" xlink:type="simple">
                  <named-content content-type="geo-json" specific-use="{&#34;type&#34;:&#34;Point&#34;,&#34;coordinates&#34;:[-38.120278,-7.867500]}" id="NCID0ERNAE" xlink:type="simple">7°52'3"S, 38°7'13"W</named-content>
                </named-content>
              </td><td rowspan="1" colspan="1">890 m</td><td rowspan="1" colspan="1">06.viii.2018</td><td rowspan="1" colspan="1">LPT</td><td rowspan="1" colspan="1">ACS</td></tr><tr><td rowspan="1" colspan="1">D8</td><td rowspan="1" colspan="1">
                <named-content xmlns:xlink="http://www.w3.org/1999/xlink" content-type="dwc:verbatimCoordinates" xlink:type="simple">
                  <named-content content-type="geo-json" specific-use="{&#34;type&#34;:&#34;Point&#34;,&#34;coordinates&#34;:[-38.120278,-7.867500]}" id="NCID0ENOAE" xlink:type="simple">7°52'3"S, 38°7'13"W</named-content>
                </named-content>
              </td><td rowspan="1" colspan="1">890 m</td><td rowspan="1" colspan="1">07.viii.2018</td><td rowspan="1" colspan="1">LPT</td><td rowspan="1" colspan="1">ACS</td></tr><tr><td rowspan="1" colspan="1">D9</td><td rowspan="1" colspan="1">
                <named-content xmlns:xlink="http://www.w3.org/1999/xlink" content-type="dwc:verbatimCoordinates" xlink:type="simple">
                  <named-content content-type="geo-json" specific-use="{&#34;type&#34;:&#34;Point&#34;,&#34;coordinates&#34;:[-38.120278,-7.867500]}" id="NCID0EJPAE" xlink:type="simple">7°52'3"S, 38°7'13"W</named-content>
                </named-content>
              </td><td rowspan="1" colspan="1">890 m</td><td rowspan="1" colspan="1">21.viii.2018</td><td rowspan="1" colspan="1">LPT</td><td rowspan="1" colspan="1">ACS</td></tr><tr><td rowspan="1" colspan="1">D10</td><td rowspan="1" colspan="1">
                <named-content xmlns:xlink="http://www.w3.org/1999/xlink" content-type="dwc:verbatimCoordinates" xlink:type="simple">
                  <named-content content-type="geo-json" specific-use="{&#34;type&#34;:&#34;Point&#34;,&#34;coordinates&#34;:[-38.120278,-7.867500]}" id="NCID0EFQAE" xlink:type="simple">7°52'3"S, 38°7'13"W</named-content>
                </named-content>
              </td><td rowspan="1" colspan="1">890 m</td><td rowspan="1" colspan="1">ix.2018</td><td rowspan="1" colspan="1">MAL</td><td rowspan="1" colspan="1">ACS</td></tr><tr><td rowspan="1" colspan="1">D11</td><td rowspan="1" colspan="1">
                <named-content xmlns:xlink="http://www.w3.org/1999/xlink" content-type="dwc:verbatimCoordinates" xlink:type="simple">
                  <named-content content-type="geo-json" specific-use="{&#34;type&#34;:&#34;Point&#34;,&#34;coordinates&#34;:[-38.120278,-7.867500]}" id="NCID0EBRAE" xlink:type="simple">7°52'3"S, 38°7'13"W</named-content>
                </named-content>
              </td><td rowspan="1" colspan="1">890 m</td><td rowspan="1" colspan="1">09.x.2018</td><td rowspan="1" colspan="1">LPT</td><td rowspan="1" colspan="1">ACS</td></tr><tr><td rowspan="1" colspan="1">D12</td><td rowspan="1" colspan="1">
                <named-content xmlns:xlink="http://www.w3.org/1999/xlink" content-type="dwc:verbatimCoordinates" xlink:type="simple">
                  <named-content content-type="geo-json" specific-use="{&#34;type&#34;:&#34;Point&#34;,&#34;coordinates&#34;:[-38.120278,-7.867500]}" id="NCID0E4RAE" xlink:type="simple">7°52'3"S, 38°7'13"W</named-content>
                </named-content>
              </td><td rowspan="1" colspan="1">890 m</td><td rowspan="1" colspan="1">03.ii.2019</td><td rowspan="1" colspan="1">LPT</td><td rowspan="1" colspan="1">ACS</td></tr><tr><td rowspan="1" colspan="1">D13</td><td rowspan="1" colspan="1">
                <named-content xmlns:xlink="http://www.w3.org/1999/xlink" content-type="dwc:verbatimCoordinates" xlink:type="simple">
                  <named-content content-type="geo-json" specific-use="{&#34;type&#34;:&#34;Point&#34;,&#34;coordinates&#34;:[-38.120278,-7.867500]}" id="NCID0EZSAE" xlink:type="simple">7°52'3"S, 38°7'13"W</named-content>
                </named-content>
              </td><td rowspan="1" colspan="1">890 m</td><td rowspan="1" colspan="1">07.ii.2019</td><td rowspan="1" colspan="1">LPT</td><td rowspan="1" colspan="1">ACS</td></tr><tr><td rowspan="1" colspan="1">D14</td><td rowspan="1" colspan="1">
                <named-content xmlns:xlink="http://www.w3.org/1999/xlink" content-type="dwc:verbatimCoordinates" xlink:type="simple">
                  <named-content content-type="geo-json" specific-use="{&#34;type&#34;:&#34;Point&#34;,&#34;coordinates&#34;:[-38.120278,-7.867500]}" id="NCID0EVTAE" xlink:type="simple">7°52'3"S, 38°7'13"W</named-content>
                </named-content>
              </td><td rowspan="1" colspan="1">890 m</td><td rowspan="1" colspan="1">09.ii.2019</td><td rowspan="1" colspan="1">LPT</td><td rowspan="1" colspan="1">ACS</td></tr><tr><td rowspan="1" colspan="1">D15</td><td rowspan="1" colspan="1">
                <named-content xmlns:xlink="http://www.w3.org/1999/xlink" content-type="dwc:verbatimCoordinates" xlink:type="simple">
                  <named-content content-type="geo-json" specific-use="{&#34;type&#34;:&#34;Point&#34;,&#34;coordinates&#34;:[-38.120278,-7.867500]}" id="NCID0ERUAE" xlink:type="simple">7°52'3"S, 38°7'13"W</named-content>
                </named-content>
              </td><td rowspan="1" colspan="1">890 m</td><td rowspan="1" colspan="1">10.ii.2019</td><td rowspan="1" colspan="1">LPT</td><td rowspan="1" colspan="1">ACS</td></tr><tr><td rowspan="1" colspan="1">D16</td><td rowspan="1" colspan="1">
                <named-content xmlns:xlink="http://www.w3.org/1999/xlink" content-type="dwc:verbatimCoordinates" xlink:type="simple">
                  <named-content content-type="geo-json" specific-use="{&#34;type&#34;:&#34;Point&#34;,&#34;coordinates&#34;:[-38.120278,-7.867500]}" id="NCID0ENVAE" xlink:type="simple">7°52'3"S, 38°7'13"W</named-content>
                </named-content>
              </td><td rowspan="1" colspan="1">890 m</td><td rowspan="1" colspan="1">11.iii.2019</td><td rowspan="1" colspan="1">LPT</td><td rowspan="1" colspan="1">ACS</td></tr><tr><td rowspan="1" colspan="1">D17</td><td rowspan="1" colspan="1">
                <named-content xmlns:xlink="http://www.w3.org/1999/xlink" content-type="dwc:verbatimCoordinates" xlink:type="simple">
                  <named-content content-type="geo-json" specific-use="{&#34;type&#34;:&#34;Point&#34;,&#34;coordinates&#34;:[-38.120278,-7.867500]}" id="NCID0EJWAE" xlink:type="simple">7°52'3"S, 38°7'13"W</named-content>
                </named-content>
              </td><td rowspan="1" colspan="1">890 m</td><td rowspan="1" colspan="1">16.iv.2019</td><td rowspan="1" colspan="1">LPT</td><td rowspan="1" colspan="1">ACS</td></tr><tr><td rowspan="1" colspan="1">D18</td><td rowspan="1" colspan="1">
                <named-content xmlns:xlink="http://www.w3.org/1999/xlink" content-type="dwc:verbatimCoordinates" xlink:type="simple">
                  <named-content content-type="geo-json" specific-use="{&#34;type&#34;:&#34;Point&#34;,&#34;coordinates&#34;:[-38.121000,-7.868194]}" id="NCID0EFXAE" xlink:type="simple">7°52'5,5"S, 38°7'15,6"W</named-content>
                </named-content>
              </td><td rowspan="1" colspan="1">870 m</td><td rowspan="1" colspan="1">01.v.2019</td><td rowspan="1" colspan="1">LPT</td><td rowspan="1" colspan="1">ACS, RP</td></tr><tr><td rowspan="1" colspan="1">D19</td><td rowspan="1" colspan="1">
                <named-content xmlns:xlink="http://www.w3.org/1999/xlink" content-type="dwc:verbatimCoordinates" xlink:type="simple">
                  <named-content content-type="geo-json" specific-use="{&#34;type&#34;:&#34;Point&#34;,&#34;coordinates&#34;:[-38.120917,-7.867972]}" id="NCID0EBYAE" xlink:type="simple">7°52'4,7"S, 38°7'15,3"W</named-content>
                </named-content>
              </td><td rowspan="1" colspan="1">860 m</td><td rowspan="1" colspan="1">01.v.2019</td><td rowspan="1" colspan="1">LPT</td><td rowspan="1" colspan="1">ACS, RP</td></tr><tr><td rowspan="1" colspan="1">D20</td><td rowspan="1" colspan="1">
                <named-content xmlns:xlink="http://www.w3.org/1999/xlink" content-type="dwc:verbatimCoordinates" xlink:type="simple">
                  <named-content content-type="geo-json" specific-use="{&#34;type&#34;:&#34;Point&#34;,&#34;coordinates&#34;:[-38.121028,-7.868194]}" id="NCID0E4YAE" xlink:type="simple">7°52'5,5"S, 38°7'15,7"W</named-content>
                </named-content>
              </td><td rowspan="1" colspan="1">865 m</td><td rowspan="1" colspan="1">01.v.2019</td><td rowspan="1" colspan="1">LPT</td><td rowspan="1" colspan="1">ACS, RP</td></tr><tr><td rowspan="1" colspan="1">D21</td><td rowspan="1" colspan="1">
                <named-content xmlns:xlink="http://www.w3.org/1999/xlink" content-type="dwc:verbatimCoordinates" xlink:type="simple">
                  <named-content content-type="geo-json" specific-use="{&#34;type&#34;:&#34;Point&#34;,&#34;coordinates&#34;:[-38.120500,-7.867556]}" id="NCID0EZZAE" xlink:type="simple">7°52'3,2"S, 38°7'13,8"W</named-content>
                </named-content>
              </td><td rowspan="1" colspan="1">840 m</td><td rowspan="1" colspan="1">01.v.2019</td><td rowspan="1" colspan="1">LPT</td><td rowspan="1" colspan="1">ACS, RP</td></tr><tr><td rowspan="1" colspan="1">D22</td><td rowspan="1" colspan="1">
                <named-content xmlns:xlink="http://www.w3.org/1999/xlink" content-type="dwc:verbatimCoordinates" xlink:type="simple">
                  <named-content content-type="geo-json" specific-use="{&#34;type&#34;:&#34;Point&#34;,&#34;coordinates&#34;:[-38.120500,-7.867556]}" id="NCID0EV1AE" xlink:type="simple">7°52'3,2"S, 38°7'13,8"W</named-content>
                </named-content>
              </td><td rowspan="1" colspan="1">840 m</td><td rowspan="1" colspan="1">02.v.2019</td><td rowspan="1" colspan="1">LPT</td><td rowspan="1" colspan="1">ACS, RP</td></tr><tr><td rowspan="1" colspan="1">E1</td><td rowspan="2" colspan="1">Alfinim stream</td><td rowspan="1" colspan="1">
                <named-content xmlns:xlink="http://www.w3.org/1999/xlink" content-type="dwc:verbatimCoordinates" xlink:type="simple">
                  <named-content content-type="geo-json" specific-use="{&#34;type&#34;:&#34;Point&#34;,&#34;coordinates&#34;:[-38.131111,-7.862222]}" id="NCID0EU2AE" xlink:type="simple">7°51'44"S, 38°7'52"W</named-content>
                </named-content>
              </td><td rowspan="1" colspan="1">940 m</td><td rowspan="1" colspan="1">08.viii.2018</td><td rowspan="1" colspan="1">LPT</td><td rowspan="1" colspan="1">ACS</td></tr><tr><td rowspan="1" colspan="1">E2</td><td rowspan="1" colspan="1">
                <named-content xmlns:xlink="http://www.w3.org/1999/xlink" content-type="dwc:verbatimCoordinates" xlink:type="simple">
                  <named-content content-type="geo-json" specific-use="{&#34;type&#34;:&#34;Point&#34;,&#34;coordinates&#34;:[-38.131111,-7.862222]}" id="NCID0EQ3AE" xlink:type="simple">7°51'44"S, 38°7'52"W</named-content>
                </named-content>
              </td><td rowspan="1" colspan="1">940 m</td><td rowspan="1" colspan="1">08.viii.2018</td><td rowspan="1" colspan="1">WSA</td><td rowspan="1" colspan="1">ACS</td></tr><tr><td rowspan="1" colspan="1">F1</td><td rowspan="3" colspan="1">Icó stream</td><td rowspan="1" colspan="1">
                <named-content xmlns:xlink="http://www.w3.org/1999/xlink" content-type="dwc:verbatimCoordinates" xlink:type="simple">
                  <named-content content-type="geo-json" specific-use="{&#34;type&#34;:&#34;Point&#34;,&#34;coordinates&#34;:[-38.137722,-7.874667]}" id="NCID0EP4AE" xlink:type="simple">7°52'28,8"S 38°8'15,8"W</named-content>
                </named-content>
              </td><td rowspan="1" colspan="1">800 m</td><td rowspan="1" colspan="1">01.v.2019</td><td rowspan="1" colspan="1">LPT</td><td rowspan="1" colspan="1">ACS, RP</td></tr><tr><td rowspan="1" colspan="1">F2</td><td rowspan="1" colspan="1">
                <named-content xmlns:xlink="http://www.w3.org/1999/xlink" content-type="dwc:verbatimCoordinates" xlink:type="simple">
                  <named-content content-type="geo-json" specific-use="{&#34;type&#34;:&#34;Point&#34;,&#34;coordinates&#34;:[-38.137583,-7.874583]}" id="NCID0EL5AE" xlink:type="simple">7°52'28,5"S, 38°8'15,3"W</named-content>
                </named-content>
              </td><td rowspan="1" colspan="1">810 m</td><td rowspan="1" colspan="1">02.v.2019</td><td rowspan="1" colspan="1">LPT</td><td rowspan="1" colspan="1">ACS, RP</td></tr><tr><td rowspan="1" colspan="1">F3</td><td rowspan="1" colspan="1">
                <named-content xmlns:xlink="http://www.w3.org/1999/xlink" content-type="dwc:verbatimCoordinates" xlink:type="simple">
                  <named-content content-type="geo-json" specific-use="{&#34;type&#34;:&#34;Point&#34;,&#34;coordinates&#34;:[-38.137722,-7.874583]}" id="NCID0EH6AE" xlink:type="simple">7°52'28,5"S, 38°8'15,8"W</named-content>
                </named-content>
              </td><td rowspan="1" colspan="1">800 m</td><td rowspan="1" colspan="1">02.v.2019</td><td rowspan="1" colspan="1">LPT</td><td rowspan="1" colspan="1">ACS, RP</td></tr></tbody></table></table-wrap></tp:treatment-sec><ref-list><ref id="B36"><mixed-citation xmlns:xlink="http://www.w3.org/1999/xlink" xlink:type="simple"><person-group><name name-style="western"><surname>Johanson</surname><given-names>KA</given-names></name></person-group> (<year>1999</year>) <article-title>Description of two new Neotropical <italic><tp:taxon-name><tp:taxon-name-part taxon-name-part-type="genus">Helicopsyche</tp:taxon-name-part></tp:taxon-name></italic> (<tp:taxon-name><tp:taxon-name-part taxon-name-part-type="order">Trichoptera</tp:taxon-name-part></tp:taxon-name>: <tp:taxon-name><tp:taxon-name-part taxon-name-part-type="family">Helicopsychidae</tp:taxon-name-part></tp:taxon-name>).</article-title><source>Aquatic Insects</source><volume>21</volume>(<issue>2</issue>): <fpage>127</fpage>–<lpage>132</lpage>. <ext-link xlink:type="simple" ext-link-type="doi" xlink:href="10.1076/aqin.21.2.127.4535">https://doi.org/10.1076/aqin.21.2.127.4535</ext-link></mixed-citation></ref></ref-list></tp:taxon-treatment>
