# Supplementary material for: ﻿Caddisflies (Trichoptera) checklist and a new species of Helicopsyche von Siebold, 1856, from the Brejo de Altitude de Triunfo, a relict rainforest within the Caatinga domain, Northeast Brazil
Source: Zookeys. 2022 Jul 11;1111:215–44. doi: 10.3897/zookeys.1111.77541 (PMC9848980; doi:10.3897/zookeys.1111.77541)
Supplement: XML Treatment for Smicridea (Smicridea) palifera [file zookeys.1111.77541-treatment2.xml]

<!DOCTYPE tp:taxon-treatment
  PUBLIC "-//TaxonX//DTD Taxonomic Treatment Publishing DTD v0 20100105//EN" "tax-treatment-NSO.dtd">
<tp:taxon-treatment xmlns:tp="http://www.plazi.org/taxpub"><tp:treatment-meta><kwd-group><label>Taxon classification</label><kwd>
              <named-content content-type="kingdom">Animalia</named-content>
            </kwd><kwd>
              <named-content content-type="order">Trichoptera</named-content>
            </kwd><kwd>
              <named-content content-type="family">Helicopsychidae</named-content>
            </kwd></kwd-group><mixed-citation publication-type="journal"><person-group><name><surname>Cavalcante-Silva</surname><given-names>Amanda</given-names></name><name><surname>Pereira</surname><given-names>Rafael</given-names></name><name><surname>Calor</surname><given-names>Adolfo Ricardo</given-names></name></person-group><article-title>﻿Caddisflies (<tp:taxon-name><tp:taxon-name-part taxon-name-part-type="order">Trichoptera</tp:taxon-name-part></tp:taxon-name>) checklist and a new species of <italic><tp:taxon-name><tp:taxon-name-part taxon-name-part-type="genus" reg="Helicopsyche">Helicopsyche</tp:taxon-name-part></tp:taxon-name></italic> von Siebold, 1856, from the Brejo de Altitude de Triunfo, a relict rainforest within the Caatinga domain, Northeast Brazil</article-title><source>Zookeys</source><day>11</day><month>07</month><year>2022</year><volume>1111</volume><fpage>215</fpage><lpage>244</lpage><pub-id pub-id-type="doi">10.3897/zookeys.1111.77541</pub-id></mixed-citation></tp:treatment-meta><tp:nomenclature><label>﻿</label><tp:taxon-name><object-id xmlns:xlink="http://www.w3.org/1999/xlink" content-type="arpha" xlink:type="simple">90F7E2C9-D7DC-548B-A380-B373164532BE</object-id><tp:taxon-name-part taxon-name-part-type="genus" reg="Smicridea">Smicridea</tp:taxon-name-part> (<tp:taxon-name-part taxon-name-part-type="subgenus" reg="Smicridea">Smicridea</tp:taxon-name-part>) <tp:taxon-name-part taxon-name-part-type="species" reg="palifera">palifera</tp:taxon-name-part></tp:taxon-name><tp:taxon-authority>Flint</tp:taxon-authority><tp:nomenclature-citation-list><tp:nomenclature-citation><tp:taxon-name><tp:taxon-name-part taxon-name-part-type="genus" reg="Smicridea">Smicridea</tp:taxon-name-part> (<tp:taxon-name-part taxon-name-part-type="subgenus" reg="Smicridea">Smicridea</tp:taxon-name-part>) <tp:taxon-name-part taxon-name-part-type="species" reg="palifera">palifera</tp:taxon-name-part></tp:taxon-name><comment>Flint, 1981: 23 [type locality: Venezuela, Aragua, Maracay, El Limón; NMNH; male; female].</comment></tp:nomenclature-citation></tp:nomenclature-citation-list></tp:nomenclature><tp:treatment-sec sec-type="material" id="SECID0EFHAI"><title>Material examined.</title><p>Brazil: Pernambuco: B2 (71 males, 9 females); C1 (4 males, 2 females); C5 (4 males); C6 (2 males, 3 females); D4 (1 female); D5 (1 female); D6 (4 males, 3 females); D7 (27 males, 15 females); D10 (1 female); D11 (3 males, 1 female); D15 (1 male); D17 (1 male); D18 (3 males); D19 (3 males, 2 females); D20 (6 males, 10 females); F1 (1 female).</p></tp:treatment-sec><tp:treatment-sec sec-type="distribution" id="SECID0EKHAI"><title>Distribution.</title><p>Brazil (AL, ES, MA, MT, MG, PB, PE, RJ, RO), Grenada, and Venezuela.</p></tp:treatment-sec><tp:treatment-sec sec-type="remarks" id="SECID0EPHAI"><title>Remarks.</title><p>This species differs from all other species in the <italic><tp:taxon-name><tp:taxon-name-part taxon-name-part-type="genus" reg="Smicridea">Smicridea</tp:taxon-name-part><tp:taxon-name-part taxon-name-part-type="species" reg="nigripennis">nigripennis</tp:taxon-name-part></tp:taxon-name></italic> group due to the presence of a simple aedeagus, with only a sclerotized spine, and large rounded lobe in segment X (<xref ref-type="bibr" rid="B26">Flint 1981</xref>). <tp:taxon-name><tp:taxon-name-part taxon-name-part-type="genus" reg="Smicridea">Smicridea</tp:taxon-name-part> (<tp:taxon-name-part taxon-name-part-type="subgenus" reg="Smicridea">Smicridea</tp:taxon-name-part>) <tp:taxon-name-part taxon-name-part-type="species" reg="palifera">palifera</tp:taxon-name-part></tp:taxon-name> presents a wide distribution in Brazil, except in the south of the country (<xref ref-type="bibr" rid="B68">Santos et al. 2022</xref>). In the Northeast region it has been registered in four states (altitude range of 53 m and 814 m) (<xref ref-type="bibr" rid="B76">Souza et al. 2013a</xref>; <xref ref-type="bibr" rid="B20">Desidério et al. 2017</xref>; <xref ref-type="bibr" rid="B21">Desidério et al. 2020</xref>). It was recorded in the Caatinga domain, Pernambuco state (<xref ref-type="bibr" rid="B76">Souza et al. 2013a</xref>) and later the Cerrado and Atlantic Forest domains (<xref ref-type="bibr" rid="B20">Desidério et al. 2017</xref>; <xref ref-type="bibr" rid="B21">Desidério et al. 2020</xref>). This is the first record in <italic>Brejo de Altitude</italic>.</p><sec sec-type="LEPTOCERIDAE" id="SECID0EQJAI"><title>
              <tp:taxon-name><tp:taxon-name-part taxon-name-part-type="family">LEPTOCERIDAE</tp:taxon-name-part></tp:taxon-name>
            </title></sec></tp:treatment-sec><ref-list><ref id="B26"><mixed-citation xmlns:xlink="http://www.w3.org/1999/xlink" xlink:type="simple"><person-group><name name-style="western"><surname>Flint</surname><given-names>Jr OS</given-names></name></person-group> (<year>1981</year>) <article-title>Studies of Neotropical Caddisflies, XXVIII: The <tp:taxon-name><tp:taxon-name-part taxon-name-part-type="order">Trichoptera</tp:taxon-name-part></tp:taxon-name> of the Río Limón Basin, Venezuela.</article-title><source>Smithsonian Contributions to Zoology</source><volume>330</volume>(<issue>330</issue>): <fpage>1</fpage>–<lpage>61</lpage>. <ext-link xlink:type="simple" ext-link-type="doi" xlink:href="10.5479/si.00810282.330">https://doi.org/10.5479/si.00810282.330</ext-link></mixed-citation></ref><ref id="B68"><mixed-citation xmlns:xlink="http://www.w3.org/1999/xlink" xlink:type="simple"><person-group><name name-style="western"><surname>Santos</surname><given-names>APM</given-names></name><name name-style="western"><surname>Dumas</surname><given-names>LL</given-names></name><name name-style="western"><surname>Henriques-Oliveira</surname><given-names>AL</given-names></name><name name-style="western"><surname>Souza</surname><given-names>WRM</given-names></name><name name-style="western"><surname>Camargos</surname><given-names>LM</given-names></name><name name-style="western"><surname>Calor</surname><given-names>AR</given-names></name><name name-style="western"><surname>Pes</surname><given-names>AMO</given-names></name></person-group> (<year>2022</year>) <tp:taxon-name><tp:taxon-name-part taxon-name-part-type="order">Trichoptera</tp:taxon-name-part></tp:taxon-name> in Catálogo Taxonômico da Fauna do Brasil. PNUD. <ext-link xlink:type="simple" ext-link-type="uri" xlink:href="http://fauna.jbrj.gov.br/fauna/faunadobrasil/278">http://fauna.jbrj.gov.br/fauna/faunadobrasil/278</ext-link> [Accessed 29 Jan. 2022]</mixed-citation></ref><ref id="B76"><mixed-citation xmlns:xlink="http://www.w3.org/1999/xlink" xlink:type="simple"><person-group><name name-style="western"><surname>Souza</surname><given-names>WRM</given-names></name><name name-style="western"><surname>Lima</surname><given-names>LRC</given-names></name><name name-style="western"><surname>Pes</surname><given-names>AMO</given-names></name><name name-style="western"><surname>Pinheiro</surname><given-names>U</given-names></name></person-group> (<year>2013a</year>) <article-title><tp:taxon-name><tp:taxon-name-part taxon-name-part-type="order">Trichoptera</tp:taxon-name-part></tp:taxon-name> (<tp:taxon-name><tp:taxon-name-part taxon-name-part-type="class">Insecta</tp:taxon-name-part></tp:taxon-name>) from Pernambuco State, northeastern Brazil.</article-title><source>Journal of Natural History</source><volume>48</volume>(<issue>45–46</issue>): <fpage>1</fpage>–<lpage>10</lpage>. <ext-link xlink:type="simple" ext-link-type="doi" xlink:href="10.1080/00222933.2013.791948">https://doi.org/10.1080/00222933.2013.791948</ext-link></mixed-citation></ref><ref id="B20"><mixed-citation xmlns:xlink="http://www.w3.org/1999/xlink" xlink:type="simple"><person-group><name name-style="western"><surname>Desidério</surname><given-names>GR</given-names></name><name name-style="western"><surname>Barcelos-Silva</surname><given-names>P</given-names></name><name name-style="western"><surname>Souza</surname><given-names>WD</given-names></name><name name-style="western"><surname>Pes</surname><given-names>AM</given-names></name><name name-style="western"><surname>Azevedo</surname><given-names>CD</given-names></name></person-group> (<year>2017</year>) <article-title>Caddisflies (<tp:taxon-name><tp:taxon-name-part taxon-name-part-type="class">Insecta</tp:taxon-name-part></tp:taxon-name>: <tp:taxon-name><tp:taxon-name-part taxon-name-part-type="order">Trichoptera</tp:taxon-name-part></tp:taxon-name>) from Maranhão State, Northeast Region, Brazil: A new species, checklist, and new geographical records.</article-title><source>Zootaxa</source><volume>422</volume>(<issue>2</issue>): <fpage>151</fpage>–<lpage>171</lpage>. <ext-link xlink:type="simple" ext-link-type="doi" xlink:href="10.11646/zootaxa.4221.2.1">https://doi.org/10.11646/zootaxa.4221.2.1</ext-link></mixed-citation></ref><ref id="B21"><mixed-citation xmlns:xlink="http://www.w3.org/1999/xlink" xlink:type="simple"><person-group><name name-style="western"><surname>Desidério</surname><given-names>GR</given-names></name><name name-style="western"><surname>Rázuri‐Gonzales</surname><given-names>E</given-names></name><name name-style="western"><surname>Pes</surname><given-names>AM</given-names></name><name name-style="western"><surname>Hamada</surname><given-names>N</given-names></name></person-group> (<year>2020</year>) <article-title><tp:taxon-name><tp:taxon-name-part taxon-name-part-type="genus">Smicridea</tp:taxon-name-part> (<tp:taxon-name-part taxon-name-part-type="subgenus">Smicridea</tp:taxon-name-part>) <tp:taxon-name-part taxon-name-part-type="species">nigripennis</tp:taxon-name-part></tp:taxon-name> species group (<tp:taxon-name><tp:taxon-name-part taxon-name-part-type="order">Trichoptera</tp:taxon-name-part></tp:taxon-name>: <tp:taxon-name><tp:taxon-name-part taxon-name-part-type="family">Hydropsychidae</tp:taxon-name-part></tp:taxon-name>) from Brazil: new species, new distributional records and an identification key.</article-title><source>Austral Entomology</source><volume>59</volume>(<issue>2</issue>): <fpage>265</fpage>–<lpage>279</lpage>. <ext-link xlink:type="simple" ext-link-type="doi" xlink:href="10.1111/aen.12459">https://doi.org/10.1111/aen.12459</ext-link></mixed-citation></ref></ref-list></tp:taxon-treatment>
