# Supplementary material for: ﻿Caddisflies (Trichoptera) checklist and a new species of Helicopsyche von Siebold, 1856, from the Brejo de Altitude de Triunfo, a relict rainforest within the Caatinga domain, Northeast Brazil
Source: Zookeys. 2022 Jul 11;1111:215–44. doi: 10.3897/zookeys.1111.77541 (PMC9848980; doi:10.3897/zookeys.1111.77541)
Supplement: XML Treatment for Oecetis excisa [file zookeys.1111.77541-treatment3.xml]

<!DOCTYPE tp:taxon-treatment
  PUBLIC "-//TaxonX//DTD Taxonomic Treatment Publishing DTD v0 20100105//EN" "tax-treatment-NSO.dtd">
<tp:taxon-treatment xmlns:tp="http://www.plazi.org/taxpub"><tp:treatment-meta><kwd-group><label>Taxon classification</label><kwd>
              <named-content content-type="kingdom">Animalia</named-content>
            </kwd><kwd>
              <named-content content-type="order">Trichoptera</named-content>
            </kwd><kwd>
              <named-content content-type="family">Helicopsychidae</named-content>
            </kwd></kwd-group><mixed-citation publication-type="journal"><person-group><name><surname>Cavalcante-Silva</surname><given-names>Amanda</given-names></name><name><surname>Pereira</surname><given-names>Rafael</given-names></name><name><surname>Calor</surname><given-names>Adolfo Ricardo</given-names></name></person-group><article-title>﻿Caddisflies (<tp:taxon-name><tp:taxon-name-part taxon-name-part-type="order">Trichoptera</tp:taxon-name-part></tp:taxon-name>) checklist and a new species of <italic><tp:taxon-name><tp:taxon-name-part taxon-name-part-type="genus" reg="Helicopsyche">Helicopsyche</tp:taxon-name-part></tp:taxon-name></italic> von Siebold, 1856, from the Brejo de Altitude de Triunfo, a relict rainforest within the Caatinga domain, Northeast Brazil</article-title><source>Zookeys</source><day>11</day><month>07</month><year>2022</year><volume>1111</volume><fpage>215</fpage><lpage>244</lpage><pub-id pub-id-type="doi">10.3897/zookeys.1111.77541</pub-id></mixed-citation></tp:treatment-meta><tp:nomenclature><label>﻿</label><tp:taxon-name>
            <object-id xmlns:xlink="http://www.w3.org/1999/xlink" content-type="arpha" xlink:type="simple">1C48BCBD-4AAE-58BE-9078-FA41EFF65F34</object-id>
            <tp:taxon-name-part taxon-name-part-type="genus" reg="Oecetis">Oecetis</tp:taxon-name-part>
            <tp:taxon-name-part taxon-name-part-type="species" reg="excisa">excisa</tp:taxon-name-part>
          </tp:taxon-name><tp:taxon-authority>Ulmer</tp:taxon-authority><tp:nomenclature-citation-list><tp:nomenclature-citation><tp:taxon-name>
                <tp:taxon-name-part taxon-name-part-type="genus" reg="Oecetis">Oecetis</tp:taxon-name-part>
                <tp:taxon-name-part taxon-name-part-type="species" reg="excisa">excisa</tp:taxon-name-part>
              </tp:taxon-name><comment>Ulmer, 1907: 15 [type locality: Argentina, Chaco de Santa Fé, Las Garzas, Río Las Garzas, 25 km W Ocampo; MNHNP; male].</comment></tp:nomenclature-citation></tp:nomenclature-citation-list></tp:nomenclature><tp:treatment-sec sec-type="material" id="SECID0ELLAI"><title>Material examined.</title><p>Brazil: Pernambuco: B2 (1 male, 1 female); B3 (1 male); C1 (2 males, 8 females); C3 (1 male); C5 (1 male); D3 (17 males); D5 (1 female); D9 (20 females); D10 (1 male); D11 (1 male, 2 females); D12 (16 males, 4 females); D21 (1 female); E1 (1 male).</p></tp:treatment-sec><tp:treatment-sec sec-type="distribution" id="SECID0EQLAI"><title>Distribution.</title><p>Argentina, Bolivia, Brazil (BA, CE, GO, MS, MT, PA, PB, PE, RN, SP), Mexico, Paraguay, and Venezuela.</p></tp:treatment-sec><tp:treatment-sec sec-type="remarks" id="SECID0EVLAI"><title>Remarks.</title><p>The examined specimens match the description of Ulmer (i.e., tibial spur formula 1,2,2), unlike specimens examined by <xref ref-type="bibr" rid="B58">Quinteiro and Calor (2015)</xref>, for states of Bahia, Mato Grosso, Paraíba, and Rio Grande do Norte, which presented tibial spur formula 0,2,2. This species is widely distributed in Brazil, including several records in the Northeast region (<xref ref-type="bibr" rid="B58">Quinteiro and Calor 2015</xref>; <xref ref-type="bibr" rid="B20">Desidério et al. 2017</xref>). <xref ref-type="bibr" rid="B76">Souza et al. (2013a)</xref> recorded the occurrence of the species in the Caatinga domain, Amaraji municipality, Pernambuco state (altitude 320 m). This study provides the first record of species in <italic>Brejo de Altitude</italic>.</p><sec sec-type="PHILOPOTAMIDAE" id="SECID0ENMAI"><title>
              <tp:taxon-name><tp:taxon-name-part taxon-name-part-type="family">PHILOPOTAMIDAE</tp:taxon-name-part></tp:taxon-name>
            </title></sec></tp:treatment-sec><ref-list><ref id="B58"><mixed-citation xmlns:xlink="http://www.w3.org/1999/xlink" xlink:type="simple"><person-group><name name-style="western"><surname>Quinteiro</surname><given-names>FB</given-names></name><name name-style="western"><surname>Calor</surname><given-names>AR</given-names></name></person-group> (<year>2015</year>) <article-title>A review of the genus <italic><tp:taxon-name><tp:taxon-name-part taxon-name-part-type="genus">Oecetis</tp:taxon-name-part></tp:taxon-name></italic> (<tp:taxon-name><tp:taxon-name-part taxon-name-part-type="order">Trichoptera</tp:taxon-name-part></tp:taxon-name>: <tp:taxon-name><tp:taxon-name-part taxon-name-part-type="family">Leptoceridae</tp:taxon-name-part></tp:taxon-name>) in the Northeastern region of Brazil with the description of 5 new species.</article-title><source>PLoS ONE</source><volume>10</volume>(<issue>6</issue>): <fpage>1</fpage>–<lpage>37</lpage>. <ext-link xlink:type="simple" ext-link-type="doi" xlink:href="10.1371/journal.pone.0127357">https://doi.org/10.1371/journal.pone.0127357</ext-link></mixed-citation></ref><ref id="B20"><mixed-citation xmlns:xlink="http://www.w3.org/1999/xlink" xlink:type="simple"><person-group><name name-style="western"><surname>Desidério</surname><given-names>GR</given-names></name><name name-style="western"><surname>Barcelos-Silva</surname><given-names>P</given-names></name><name name-style="western"><surname>Souza</surname><given-names>WD</given-names></name><name name-style="western"><surname>Pes</surname><given-names>AM</given-names></name><name name-style="western"><surname>Azevedo</surname><given-names>CD</given-names></name></person-group> (<year>2017</year>) <article-title>Caddisflies (<tp:taxon-name><tp:taxon-name-part taxon-name-part-type="class">Insecta</tp:taxon-name-part></tp:taxon-name>: <tp:taxon-name><tp:taxon-name-part taxon-name-part-type="order">Trichoptera</tp:taxon-name-part></tp:taxon-name>) from Maranhão State, Northeast Region, Brazil: A new species, checklist, and new geographical records.</article-title><source>Zootaxa</source><volume>422</volume>(<issue>2</issue>): <fpage>151</fpage>–<lpage>171</lpage>. <ext-link xlink:type="simple" ext-link-type="doi" xlink:href="10.11646/zootaxa.4221.2.1">https://doi.org/10.11646/zootaxa.4221.2.1</ext-link></mixed-citation></ref><ref id="B76"><mixed-citation xmlns:xlink="http://www.w3.org/1999/xlink" xlink:type="simple"><person-group><name name-style="western"><surname>Souza</surname><given-names>WRM</given-names></name><name name-style="western"><surname>Lima</surname><given-names>LRC</given-names></name><name name-style="western"><surname>Pes</surname><given-names>AMO</given-names></name><name name-style="western"><surname>Pinheiro</surname><given-names>U</given-names></name></person-group> (<year>2013a</year>) <article-title><tp:taxon-name><tp:taxon-name-part taxon-name-part-type="order">Trichoptera</tp:taxon-name-part></tp:taxon-name> (<tp:taxon-name><tp:taxon-name-part taxon-name-part-type="class">Insecta</tp:taxon-name-part></tp:taxon-name>) from Pernambuco State, northeastern Brazil.</article-title><source>Journal of Natural History</source><volume>48</volume>(<issue>45–46</issue>): <fpage>1</fpage>–<lpage>10</lpage>. <ext-link xlink:type="simple" ext-link-type="doi" xlink:href="10.1080/00222933.2013.791948">https://doi.org/10.1080/00222933.2013.791948</ext-link></mixed-citation></ref></ref-list></tp:taxon-treatment>
