# Supplementary material for: ﻿Caddisflies (Trichoptera) checklist and a new species of Helicopsyche von Siebold, 1856, from the Brejo de Altitude de Triunfo, a relict rainforest within the Caatinga domain, Northeast Brazil
Source: Zookeys. 2022 Jul 11;1111:215–44. doi: 10.3897/zookeys.1111.77541 (PMC9848980; doi:10.3897/zookeys.1111.77541)
Supplement: XML Treatment for Chimarra potiguar [file zookeys.1111.77541-treatment4.xml]

<!DOCTYPE tp:taxon-treatment
  PUBLIC "-//TaxonX//DTD Taxonomic Treatment Publishing DTD v0 20100105//EN" "tax-treatment-NSO.dtd">
<tp:taxon-treatment xmlns:tp="http://www.plazi.org/taxpub"><tp:treatment-meta><kwd-group><label>Taxon classification</label><kwd>
              <named-content content-type="kingdom">Animalia</named-content>
            </kwd><kwd>
              <named-content content-type="order">Trichoptera</named-content>
            </kwd><kwd>
              <named-content content-type="family">Helicopsychidae</named-content>
            </kwd></kwd-group><mixed-citation publication-type="journal"><person-group><name><surname>Cavalcante-Silva</surname><given-names>Amanda</given-names></name><name><surname>Pereira</surname><given-names>Rafael</given-names></name><name><surname>Calor</surname><given-names>Adolfo Ricardo</given-names></name></person-group><article-title>﻿Caddisflies (<tp:taxon-name><tp:taxon-name-part taxon-name-part-type="order">Trichoptera</tp:taxon-name-part></tp:taxon-name>) checklist and a new species of <italic><tp:taxon-name><tp:taxon-name-part taxon-name-part-type="genus" reg="Helicopsyche">Helicopsyche</tp:taxon-name-part></tp:taxon-name></italic> von Siebold, 1856, from the Brejo de Altitude de Triunfo, a relict rainforest within the Caatinga domain, Northeast Brazil</article-title><source>Zookeys</source><day>11</day><month>07</month><year>2022</year><volume>1111</volume><fpage>215</fpage><lpage>244</lpage><pub-id pub-id-type="doi">10.3897/zookeys.1111.77541</pub-id></mixed-citation></tp:treatment-meta><tp:nomenclature><label>﻿</label><tp:taxon-name>
            <object-id xmlns:xlink="http://www.w3.org/1999/xlink" content-type="arpha" xlink:type="simple">2A8972C6-6371-5FCC-B388-0E941915784A</object-id>
            <tp:taxon-name-part taxon-name-part-type="genus" reg="Chimarra">Chimarra</tp:taxon-name-part>
            <tp:taxon-name-part taxon-name-part-type="species" reg="potiguar">potiguar</tp:taxon-name-part>
          </tp:taxon-name><tp:taxon-authority>Queiroz, Dias &amp; Calor</tp:taxon-authority><tp:nomenclature-citation-list><tp:nomenclature-citation><tp:taxon-name>
                <tp:taxon-name-part taxon-name-part-type="genus" reg="Chimarra">Chimarra</tp:taxon-name-part>
                <tp:taxon-name-part taxon-name-part-type="species" reg="potiguar">potiguar</tp:taxon-name-part>
              </tp:taxon-name><comment>Queiroz, Dias &amp; Calor, 2020: 101 [type locality: Brazil, Rio Grande do Norte, Portalegre, Pinga Stream, MZUSP; male].</comment></tp:nomenclature-citation></tp:nomenclature-citation-list></tp:nomenclature><tp:treatment-sec sec-type="material" id="SECID0EIOAI"><title>Material examined.</title><p>Brazil: Pernambuco: C1 (4 males, 17 females); C2 (1 male); C4 (2 males); C5 (5 males); C6 (7 males, 4 females); D1 (3 males); D2 (54 males, 55 females); D7 (6 males, 7 females); D10 (6 males, 5 females); D11 (2 males, 2 females); D12 (2 females); D13 (1 female); D14 (2 females); D16 (1 male, 3 females); D17 (2 males, 2 females); D18 (39 males, 18 females); D19 (28 males, 10 females); D20 (52 males, 42 females); D21 (4 males, 3 females); E1 (11 females); E2 (2 females).</p></tp:treatment-sec><tp:treatment-sec sec-type="distribution" id="SECID0ENOAI"><title>Distribution.</title><p>Brazil (RN, PE [new record]).</p></tp:treatment-sec><tp:treatment-sec sec-type="remarks" id="SECID0ESOAI"><title>Remarks.</title><p>The occurrence of this species was recorded only for the Brejo de Altitude de Portalegre, Rio Grande do Norte state (altitude of 642 m) (<xref ref-type="bibr" rid="B57">Queiroz et al. 2020</xref>). The record in Brejo de Altitude de Triunfo (altitude range 580–940 m) is also the first record for Pernambuco state.</p><sec sec-type="POLYCENTROPODIDAE" id="SECID0E3OAI"><title>
              <tp:taxon-name><tp:taxon-name-part taxon-name-part-type="family">POLYCENTROPODIDAE</tp:taxon-name-part></tp:taxon-name>
            </title></sec></tp:treatment-sec><ref-list><ref id="B57"><mixed-citation xmlns:xlink="http://www.w3.org/1999/xlink" xlink:type="simple"><person-group><name name-style="western"><surname>Queiroz</surname><given-names>LL</given-names></name><name name-style="western"><surname>Dias</surname><given-names>ES</given-names></name><name name-style="western"><surname>Calor</surname><given-names>AR</given-names></name></person-group> (<year>2020</year>) <article-title>A new species of <italic><tp:taxon-name><tp:taxon-name-part taxon-name-part-type="genus">Chimarra</tp:taxon-name-part></tp:taxon-name></italic> Stephens 1829 (<tp:taxon-name><tp:taxon-name-part taxon-name-part-type="order">Trichoptera</tp:taxon-name-part></tp:taxon-name>: <tp:taxon-name><tp:taxon-name-part taxon-name-part-type="family">Philopotamidae</tp:taxon-name-part></tp:taxon-name>) and new caddisfly records from Rio Grande do Norte State, Brazil.</article-title><source>Zootaxa</source><volume>4885</volume>(<issue>1</issue>): <fpage>99</fpage>–<lpage>106</lpage>. <ext-link xlink:type="simple" ext-link-type="doi" xlink:href="10.11646/zootaxa.4885.1.6">https://doi.org/10.11646/zootaxa.4885.1.6</ext-link></mixed-citation></ref></ref-list></tp:taxon-treatment>
