# Supplementary material for: ﻿Caddisflies (Trichoptera) checklist and a new species of Helicopsyche von Siebold, 1856, from the Brejo de Altitude de Triunfo, a relict rainforest within the Caatinga domain, Northeast Brazil
Source: Zookeys. 2022 Jul 11;1111:215–44. doi: 10.3897/zookeys.1111.77541 (PMC9848980; doi:10.3897/zookeys.1111.77541)
Supplement: XML Treatment for Cyrnellus fraternus [file zookeys.1111.77541-treatment5.xml]

<!DOCTYPE tp:taxon-treatment
  PUBLIC "-//TaxonX//DTD Taxonomic Treatment Publishing DTD v0 20100105//EN" "tax-treatment-NSO.dtd">
<tp:taxon-treatment xmlns:tp="http://www.plazi.org/taxpub"><tp:treatment-meta><kwd-group><label>Taxon classification</label><kwd>
              <named-content content-type="kingdom">Animalia</named-content>
            </kwd><kwd>
              <named-content content-type="order">Trichoptera</named-content>
            </kwd><kwd>
              <named-content content-type="family">Helicopsychidae</named-content>
            </kwd></kwd-group><mixed-citation publication-type="journal"><person-group><name><surname>Cavalcante-Silva</surname><given-names>Amanda</given-names></name><name><surname>Pereira</surname><given-names>Rafael</given-names></name><name><surname>Calor</surname><given-names>Adolfo Ricardo</given-names></name></person-group><article-title>﻿Caddisflies (<tp:taxon-name><tp:taxon-name-part taxon-name-part-type="order">Trichoptera</tp:taxon-name-part></tp:taxon-name>) checklist and a new species of <italic><tp:taxon-name><tp:taxon-name-part taxon-name-part-type="genus" reg="Helicopsyche">Helicopsyche</tp:taxon-name-part></tp:taxon-name></italic> von Siebold, 1856, from the Brejo de Altitude de Triunfo, a relict rainforest within the Caatinga domain, Northeast Brazil</article-title><source>Zookeys</source><day>11</day><month>07</month><year>2022</year><volume>1111</volume><fpage>215</fpage><lpage>244</lpage><pub-id pub-id-type="doi">10.3897/zookeys.1111.77541</pub-id></mixed-citation></tp:treatment-meta><tp:nomenclature><label>﻿</label><tp:taxon-name>
            <object-id xmlns:xlink="http://www.w3.org/1999/xlink" content-type="arpha" xlink:type="simple">2896C64C-EC7F-53AC-994B-9DDACF4BC4A3</object-id>
            <tp:taxon-name-part taxon-name-part-type="genus" reg="Cyrnellus">Cyrnellus</tp:taxon-name-part>
            <tp:taxon-name-part taxon-name-part-type="species" reg="fraternus">fraternus</tp:taxon-name-part>
          </tp:taxon-name><tp:taxon-authority>(Banks)</tp:taxon-authority><tp:nomenclature-citation-list><tp:nomenclature-citation><tp:taxon-name>
                <tp:taxon-name-part taxon-name-part-type="genus" reg="Cyrnus">Cyrnus</tp:taxon-name-part>
                <tp:taxon-name-part taxon-name-part-type="species" reg="fraternus">fraternus</tp:taxon-name-part>
              </tp:taxon-name><comment>(Banks, 1905): 17 [type locality: United States, Maryland, Plummer’s Island; MCZ; female].</comment></tp:nomenclature-citation></tp:nomenclature-citation-list></tp:nomenclature><tp:treatment-sec sec-type="material" id="SECID0EXQAI"><title>Material examined.</title><p><bold>Brazil: Pernambuco</bold>: C3 (1 male); D2 (4 males); D7 (1 male); D11 (3 males); D12 (4 males); D13 (4 males); D14 (7 males); D16 (8 males); D17 (1 male); D21 (1 male).</p></tp:treatment-sec><tp:treatment-sec sec-type="distribution" id="SECID0E6QAI"><title>Distribution.</title><p>Argentina, Brazil (AM, BA, ES, MA, MG, MS, MT, PA, PE [new record], PI, PR, RJ, SC), Costa Rica, El Salvador, Ecuador, Mexico, Nicaragua, Panama, Paraguay, Suriname, United States, Uruguay, and Venezuela.</p></tp:treatment-sec><tp:treatment-sec sec-type="remarks" id="SECID0EERAI"><title>Remarks.</title><p><italic><tp:taxon-name><tp:taxon-name-part taxon-name-part-type="genus" reg="Cyrnellus">Cyrnellus</tp:taxon-name-part></tp:taxon-name></italic> Banks contains 12 species in the Neotropical region, and is widely distributed in North, Central, and South America (<xref ref-type="bibr" rid="B49">Morse 2022</xref>). <italic><tp:taxon-name><tp:taxon-name-part taxon-name-part-type="genus" reg="Cyrnellus">Cyrnellus</tp:taxon-name-part><tp:taxon-name-part taxon-name-part-type="species" reg="fraternus">fraternus</tp:taxon-name-part></tp:taxon-name></italic> has a distribution from the USA to Argentina, being the most widely distributed caddisfly on the continent (see <xref ref-type="bibr" rid="B31">Holzenthal and Calor 2017</xref>). Currently, it has a known distribution in several regions of Brazil and in the Northeast is registered for the Caatinga and Cerrado domains (<xref ref-type="bibr" rid="B23">Dumas et al. 2010</xref>; <xref ref-type="bibr" rid="B81">Takiya et al. 2016</xref>; <xref ref-type="bibr" rid="B20">Desidério et al. 2017</xref>). In this study the species distribution is extended, representing the first record for the state of Pernambuco.</p></tp:treatment-sec><ref-list><ref id="B49"><mixed-citation xmlns:xlink="http://www.w3.org/1999/xlink" xlink:type="simple"><person-group><name name-style="western"><surname>Morse</surname><given-names>JC</given-names></name></person-group> (<year>2022</year>) <tp:taxon-name><tp:taxon-name-part taxon-name-part-type="order">Trichoptera</tp:taxon-name-part></tp:taxon-name> World Checklist. <ext-link xlink:type="simple" ext-link-type="uri" xlink:href="http://www.clemson.edu/cafls/departments/esps/database/trichopt/index.htm">http://www.clemson.edu/cafls/departments/esps/database/trichopt/index.htm</ext-link> [Accessed 02 Feb. 2022]</mixed-citation></ref><ref id="B31"><mixed-citation xmlns:xlink="http://www.w3.org/1999/xlink" xlink:type="simple"><person-group><name name-style="western"><surname>Holzenthal</surname><given-names>RW</given-names></name><name name-style="western"><surname>Calor</surname><given-names>AR</given-names></name></person-group> (<year>2017</year>) <article-title>Catalog of the Neotropical Caddisflies (<tp:taxon-name><tp:taxon-name-part taxon-name-part-type="class">Insecta</tp:taxon-name-part></tp:taxon-name>: <tp:taxon-name><tp:taxon-name-part taxon-name-part-type="order">Trichoptera</tp:taxon-name-part></tp:taxon-name>).</article-title><source>ZooKeys</source><volume>654</volume>: <fpage>1</fpage>–<lpage>566</lpage>. <ext-link xlink:type="simple" ext-link-type="doi" xlink:href="10.3897/zookeys.654.9516">https://doi.org/10.3897/zookeys.654.9516</ext-link></mixed-citation></ref><ref id="B23"><mixed-citation xmlns:xlink="http://www.w3.org/1999/xlink" xlink:type="simple"><person-group><name name-style="western"><surname>Dumas</surname><given-names>LL</given-names></name><name name-style="western"><surname>Santos</surname><given-names>APM</given-names></name><name name-style="western"><surname>Jardim</surname><given-names>GA</given-names></name><name name-style="western"><surname>Ferreira</surname><given-names>N Junior</given-names></name><name name-style="western"><surname>Nessimian</surname><given-names>JL</given-names></name></person-group> (<year>2010</year>) <article-title><tp:taxon-name><tp:taxon-name-part taxon-name-part-type="class">Insecta</tp:taxon-name-part></tp:taxon-name>, <tp:taxon-name><tp:taxon-name-part taxon-name-part-type="order">Trichoptera</tp:taxon-name-part></tp:taxon-name>: New records from Brazil and other distributional notes.</article-title><source>Check List</source><volume>6</volume>(<issue>1</issue>): <fpage>7</fpage>–<lpage>9</lpage>. <ext-link xlink:type="simple" ext-link-type="doi" xlink:href="10.15560/6.1.007">https://doi.org/10.15560/6.1.007</ext-link></mixed-citation></ref><ref id="B81"><mixed-citation xmlns:xlink="http://www.w3.org/1999/xlink" xlink:type="simple"><person-group><name name-style="western"><surname>Takiya</surname><given-names>DM</given-names></name><name name-style="western"><surname>Santos</surname><given-names>APM</given-names></name><name name-style="western"><surname>Pinto</surname><given-names>AP</given-names></name><name name-style="western"><surname>Henriques-Oliveira</surname><given-names>AL</given-names></name><name name-style="western"><surname>do Lago Carvalho</surname><given-names>A</given-names></name><name name-style="western"><surname>Sampaio</surname><given-names>BHL</given-names></name><name name-style="western"><surname>Clarkson</surname><given-names>B</given-names></name><name name-style="western"><surname>Moreira</surname><given-names>FFF</given-names></name><name name-style="western"><surname>Avelino-Capistrano</surname><given-names>F</given-names></name><name name-style="western"><surname>Gonçalves</surname><given-names>IC</given-names></name><name name-style="western"><surname>Cordeiro</surname><given-names>IRS</given-names></name><name name-style="western"><surname>Câmara</surname><given-names>JT</given-names></name><name name-style="western"><surname>Barbosa</surname><given-names>JF</given-names></name><name name-style="western"><surname>Souza</surname><given-names>WRM</given-names></name><name name-style="western"><surname>Rafael</surname><given-names>JÁ</given-names></name></person-group> (<year>2016</year>) <article-title>Aquatic Insects from the Caatinga: Checklists and diversity assessments of Ubajara (Ceará State) and Sete Cidades (Piauí State) National Parks, Northeastern Brazil.</article-title><source>Biodiversity Data Journal</source><volume>4</volume>: <fpage>1</fpage>–<lpage>195</lpage>. <ext-link xlink:type="simple" ext-link-type="doi" xlink:href="10.3897/BDJ.4.e8354">https://doi.org/10.3897/BDJ.4.e8354</ext-link></mixed-citation></ref><ref id="B20"><mixed-citation xmlns:xlink="http://www.w3.org/1999/xlink" xlink:type="simple"><person-group><name name-style="western"><surname>Desidério</surname><given-names>GR</given-names></name><name name-style="western"><surname>Barcelos-Silva</surname><given-names>P</given-names></name><name name-style="western"><surname>Souza</surname><given-names>WD</given-names></name><name name-style="western"><surname>Pes</surname><given-names>AM</given-names></name><name name-style="western"><surname>Azevedo</surname><given-names>CD</given-names></name></person-group> (<year>2017</year>) <article-title>Caddisflies (<tp:taxon-name><tp:taxon-name-part taxon-name-part-type="class">Insecta</tp:taxon-name-part></tp:taxon-name>: <tp:taxon-name><tp:taxon-name-part taxon-name-part-type="order">Trichoptera</tp:taxon-name-part></tp:taxon-name>) from Maranhão State, Northeast Region, Brazil: A new species, checklist, and new geographical records.</article-title><source>Zootaxa</source><volume>422</volume>(<issue>2</issue>): <fpage>151</fpage>–<lpage>171</lpage>. <ext-link xlink:type="simple" ext-link-type="doi" xlink:href="10.11646/zootaxa.4221.2.1">https://doi.org/10.11646/zootaxa.4221.2.1</ext-link></mixed-citation></ref></ref-list></tp:taxon-treatment>
