# Supplementary material for: ﻿Caddisflies (Trichoptera) checklist and a new species of Helicopsyche von Siebold, 1856, from the Brejo de Altitude de Triunfo, a relict rainforest within the Caatinga domain, Northeast Brazil
Source: Zookeys. 2022 Jul 11;1111:215–44. doi: 10.3897/zookeys.1111.77541 (PMC9848980; doi:10.3897/zookeys.1111.77541)
Supplement: XML Treatment for Cyrnellus mammillatus [file zookeys.1111.77541-treatment6.xml]

<!DOCTYPE tp:taxon-treatment
  PUBLIC "-//TaxonX//DTD Taxonomic Treatment Publishing DTD v0 20100105//EN" "tax-treatment-NSO.dtd">
<tp:taxon-treatment xmlns:tp="http://www.plazi.org/taxpub"><tp:treatment-meta><kwd-group><label>Taxon classification</label><kwd>
              <named-content content-type="kingdom">Animalia</named-content>
            </kwd><kwd>
              <named-content content-type="order">Trichoptera</named-content>
            </kwd><kwd>
              <named-content content-type="family">Helicopsychidae</named-content>
            </kwd></kwd-group><mixed-citation publication-type="journal"><person-group><name><surname>Cavalcante-Silva</surname><given-names>Amanda</given-names></name><name><surname>Pereira</surname><given-names>Rafael</given-names></name><name><surname>Calor</surname><given-names>Adolfo Ricardo</given-names></name></person-group><article-title>﻿Caddisflies (<tp:taxon-name><tp:taxon-name-part taxon-name-part-type="order">Trichoptera</tp:taxon-name-part></tp:taxon-name>) checklist and a new species of <italic><tp:taxon-name><tp:taxon-name-part taxon-name-part-type="genus" reg="Helicopsyche">Helicopsyche</tp:taxon-name-part></tp:taxon-name></italic> von Siebold, 1856, from the Brejo de Altitude de Triunfo, a relict rainforest within the Caatinga domain, Northeast Brazil</article-title><source>Zookeys</source><day>11</day><month>07</month><year>2022</year><volume>1111</volume><fpage>215</fpage><lpage>244</lpage><pub-id pub-id-type="doi">10.3897/zookeys.1111.77541</pub-id></mixed-citation></tp:treatment-meta><tp:nomenclature><label>﻿</label><tp:taxon-name>
            <object-id xmlns:xlink="http://www.w3.org/1999/xlink" content-type="arpha" xlink:type="simple">ABFB22FE-4882-50E7-A056-A59075759874</object-id>
            <tp:taxon-name-part taxon-name-part-type="genus" reg="Cyrnellus">Cyrnellus</tp:taxon-name-part>
            <tp:taxon-name-part taxon-name-part-type="species" reg="mammillatus">mammillatus</tp:taxon-name-part>
          </tp:taxon-name><tp:taxon-authority>Flint</tp:taxon-authority><tp:nomenclature-citation-list><tp:nomenclature-citation><tp:taxon-name>
                <tp:taxon-name-part taxon-name-part-type="genus" reg="Cyrnellus">Cyrnellus</tp:taxon-name-part>
                <tp:taxon-name-part taxon-name-part-type="species" reg="mammillatus">mammillatus</tp:taxon-name-part>
              </tp:taxon-name><comment>Flint, 1971: 30 [type locality: Brazil [Edo. Amazonas], Lago des Rio Luna am oberen Teil; NMNH; male].</comment></tp:nomenclature-citation></tp:nomenclature-citation-list></tp:nomenclature><tp:treatment-sec sec-type="material" id="SECID0EBUAI"><title>Material examined.</title><p><bold>Brazil: Pernambuco</bold>: B2 (6 males); D12 (3 males).</p></tp:treatment-sec><tp:treatment-sec sec-type="distribution" id="SECID0EJUAI"><title>Distribution.</title><p>Argentina, Brazil (AM, MA, MG, MS, PA, PE, PI, PR, RJ, SP), Ecuador, Paraguay, Peru, and Uruguay.</p></tp:treatment-sec><tp:treatment-sec sec-type="remarks" id="SECID0EOUAI"><title>Remarks.</title><p>In the Northeast of Brazil, the occurrence of this species was recorded for the Caatinga and Cerrado domains (altitude range 60–448 m) (<xref ref-type="bibr" rid="B76">Souza et al. 2013a</xref>; <xref ref-type="bibr" rid="B20">Desidério et al. 2017</xref>; <xref ref-type="bibr" rid="B47">Moreno et al. 2020</xref>). This study expands its occurrence for rainforest islands of higher elevations (altitude range 580–940 m) on Brejo de Altitude.</p></tp:treatment-sec><ref-list><ref id="B76"><mixed-citation xmlns:xlink="http://www.w3.org/1999/xlink" xlink:type="simple"><person-group><name name-style="western"><surname>Souza</surname><given-names>WRM</given-names></name><name name-style="western"><surname>Lima</surname><given-names>LRC</given-names></name><name name-style="western"><surname>Pes</surname><given-names>AMO</given-names></name><name name-style="western"><surname>Pinheiro</surname><given-names>U</given-names></name></person-group> (<year>2013a</year>) <article-title><tp:taxon-name><tp:taxon-name-part taxon-name-part-type="order">Trichoptera</tp:taxon-name-part></tp:taxon-name> (<tp:taxon-name><tp:taxon-name-part taxon-name-part-type="class">Insecta</tp:taxon-name-part></tp:taxon-name>) from Pernambuco State, northeastern Brazil.</article-title><source>Journal of Natural History</source><volume>48</volume>(<issue>45–46</issue>): <fpage>1</fpage>–<lpage>10</lpage>. <ext-link xlink:type="simple" ext-link-type="doi" xlink:href="10.1080/00222933.2013.791948">https://doi.org/10.1080/00222933.2013.791948</ext-link></mixed-citation></ref><ref id="B20"><mixed-citation xmlns:xlink="http://www.w3.org/1999/xlink" xlink:type="simple"><person-group><name name-style="western"><surname>Desidério</surname><given-names>GR</given-names></name><name name-style="western"><surname>Barcelos-Silva</surname><given-names>P</given-names></name><name name-style="western"><surname>Souza</surname><given-names>WD</given-names></name><name name-style="western"><surname>Pes</surname><given-names>AM</given-names></name><name name-style="western"><surname>Azevedo</surname><given-names>CD</given-names></name></person-group> (<year>2017</year>) <article-title>Caddisflies (<tp:taxon-name><tp:taxon-name-part taxon-name-part-type="class">Insecta</tp:taxon-name-part></tp:taxon-name>: <tp:taxon-name><tp:taxon-name-part taxon-name-part-type="order">Trichoptera</tp:taxon-name-part></tp:taxon-name>) from Maranhão State, Northeast Region, Brazil: A new species, checklist, and new geographical records.</article-title><source>Zootaxa</source><volume>422</volume>(<issue>2</issue>): <fpage>151</fpage>–<lpage>171</lpage>. <ext-link xlink:type="simple" ext-link-type="doi" xlink:href="10.11646/zootaxa.4221.2.1">https://doi.org/10.11646/zootaxa.4221.2.1</ext-link></mixed-citation></ref><ref id="B47"><mixed-citation xmlns:xlink="http://www.w3.org/1999/xlink" xlink:type="simple"><person-group><name name-style="western"><surname>Moreno</surname><given-names>LAS</given-names></name><name name-style="western"><surname>Desidério</surname><given-names>GR</given-names></name><name name-style="western"><surname>Souza</surname><given-names>WRM</given-names></name><name name-style="western"><surname>Lima</surname><given-names>LRC</given-names></name></person-group> (<year>2020</year>) <article-title>Updated checklist of caddisflies (<tp:taxon-name><tp:taxon-name-part taxon-name-part-type="class">Insecta</tp:taxon-name-part></tp:taxon-name>: <tp:taxon-name><tp:taxon-name-part taxon-name-part-type="order">Trichoptera</tp:taxon-name-part></tp:taxon-name>) from the state of Piauí, Northeast Brazil, including a new species and new geographical records.</article-title><source>Zootaxa</source><volume>4838</volume>(<issue>2</issue>): <fpage>257</fpage>–<lpage>272</lpage>. <ext-link xlink:type="simple" ext-link-type="doi" xlink:href="10.11646/zootaxa.4838.2.6">https://doi.org/10.11646/zootaxa.4838.2.6</ext-link></mixed-citation></ref></ref-list></tp:taxon-treatment>
