# Supplementary material for: ﻿Caddisflies (Trichoptera) checklist and a new species of Helicopsyche von Siebold, 1856, from the Brejo de Altitude de Triunfo, a relict rainforest within the Caatinga domain, Northeast Brazil
Source: Zookeys. 2022 Jul 11;1111:215–44. doi: 10.3897/zookeys.1111.77541 (PMC9848980; doi:10.3897/zookeys.1111.77541)
Supplement: XML Treatment for Cyrnellus kozepes [file zookeys.1111.77541-treatment7.xml]

<!DOCTYPE tp:taxon-treatment
  PUBLIC "-//TaxonX//DTD Taxonomic Treatment Publishing DTD v0 20100105//EN" "tax-treatment-NSO.dtd">
<tp:taxon-treatment xmlns:tp="http://www.plazi.org/taxpub"><tp:treatment-meta><kwd-group><label>Taxon classification</label><kwd>
              <named-content content-type="kingdom">Animalia</named-content>
            </kwd><kwd>
              <named-content content-type="order">Trichoptera</named-content>
            </kwd><kwd>
              <named-content content-type="family">Helicopsychidae</named-content>
            </kwd></kwd-group><mixed-citation publication-type="journal"><person-group><name><surname>Cavalcante-Silva</surname><given-names>Amanda</given-names></name><name><surname>Pereira</surname><given-names>Rafael</given-names></name><name><surname>Calor</surname><given-names>Adolfo Ricardo</given-names></name></person-group><article-title>﻿Caddisflies (<tp:taxon-name><tp:taxon-name-part taxon-name-part-type="order">Trichoptera</tp:taxon-name-part></tp:taxon-name>) checklist and a new species of <italic><tp:taxon-name><tp:taxon-name-part taxon-name-part-type="genus" reg="Helicopsyche">Helicopsyche</tp:taxon-name-part></tp:taxon-name></italic> von Siebold, 1856, from the Brejo de Altitude de Triunfo, a relict rainforest within the Caatinga domain, Northeast Brazil</article-title><source>Zookeys</source><day>11</day><month>07</month><year>2022</year><volume>1111</volume><fpage>215</fpage><lpage>244</lpage><pub-id pub-id-type="doi">10.3897/zookeys.1111.77541</pub-id></mixed-citation></tp:treatment-meta><tp:nomenclature><label>﻿</label><tp:taxon-name>
            <object-id xmlns:xlink="http://www.w3.org/1999/xlink" content-type="arpha" xlink:type="simple">D37499A2-3CBA-5BD8-BE0B-BA3EEB46FCEC</object-id>
            <tp:taxon-name-part taxon-name-part-type="genus" reg="Cyrnellus">Cyrnellus</tp:taxon-name-part>
            <tp:taxon-name-part taxon-name-part-type="species" reg="kozepes">kozepes</tp:taxon-name-part>
          </tp:taxon-name><tp:taxon-authority>Oláh</tp:taxon-authority><tp:nomenclature-citation-list><tp:nomenclature-citation><tp:taxon-name>
                <tp:taxon-name-part taxon-name-part-type="genus" reg="Cyrnellus">Cyrnellus</tp:taxon-name-part>
                <tp:taxon-name-part taxon-name-part-type="species" reg="kozepes">kozepes</tp:taxon-name-part>
              </tp:taxon-name><comment>Oláh, 2016: 159 [type locality: Argentina, Corientes Province, Carlos Pellegrini Posada, Aguape, <named-content xmlns:xlink="http://www.w3.org/1999/xlink" content-type="dwc:verbatimCoordinates" xlink:type="simple"><named-content content-type="geo-json" specific-use="{&#34;type&#34;:&#34;Point&#34;,&#34;coordinates&#34;:[-57.172222,-28.540556]}" id="NCID0EVWAI" xlink:type="simple">28°32'26"S, 57°10'20"W</named-content></named-content>; male].</comment></tp:nomenclature-citation></tp:nomenclature-citation-list></tp:nomenclature><tp:treatment-sec sec-type="material" id="SECID0E1WAI"><title>Material examined.</title><p><bold>Brazil: Pernambuco</bold>: D14 (1 male).</p></tp:treatment-sec><tp:treatment-sec sec-type="distribution" id="SECID0ECXAI"><title>Distribution.</title><p>Argentina and Brazil (PE [new record]).</p></tp:treatment-sec><tp:treatment-sec sec-type="remarks" id="SECID0EHXAI"><title>Remarks.</title><p>Previously recorded only for Argentina (type locality) (<xref ref-type="bibr" rid="B51">Oláh 2016</xref>). This study extends the known distribution of this species and provides the first record for Brazil. This disjunct distribution may be the result of omission errors, the article describing the species is difficult to access and the illustration provided lacks details. In order to avoid future the errors, omission we provide an illustration richer in details.</p><sec sec-type="HYDROPTILIDAE" id="SECID0ERXAI"><title>
              <tp:taxon-name><tp:taxon-name-part taxon-name-part-type="family">HYDROPTILIDAE</tp:taxon-name-part></tp:taxon-name>
            </title></sec></tp:treatment-sec><ref-list><ref id="B51"><mixed-citation xmlns:xlink="http://www.w3.org/1999/xlink" xlink:type="simple"><person-group><name name-style="western"><surname>Oláh</surname><given-names>J</given-names></name></person-group> (<year>2016</year>) <article-title>New species and records of <tp:taxon-name><tp:taxon-name-part taxon-name-part-type="order">Trichoptera</tp:taxon-name-part></tp:taxon-name> collected by Mr. A.G. Duff.</article-title><source>More phenomics and less genomics! Opuscula Zoologica Budapest</source><volume>47</volume>: <fpage>155</fpage>–<lpage>171</lpage>. <ext-link xlink:type="simple" ext-link-type="doi" xlink:href="10.18348/opzool.2016.2.155">https://doi.org/10.18348/opzool.2016.2.155</ext-link></mixed-citation></ref></ref-list></tp:taxon-treatment>
