# Supplementary material for: ﻿Caddisflies (Trichoptera) checklist and a new species of Helicopsyche von Siebold, 1856, from the Brejo de Altitude de Triunfo, a relict rainforest within the Caatinga domain, Northeast Brazil
Source: Zookeys. 2022 Jul 11;1111:215–44. doi: 10.3897/zookeys.1111.77541 (PMC9848980; doi:10.3897/zookeys.1111.77541)
Supplement: XML Treatment for Metrichia peluda [file zookeys.1111.77541-treatment8.xml]

<!DOCTYPE tp:taxon-treatment
  PUBLIC "-//TaxonX//DTD Taxonomic Treatment Publishing DTD v0 20100105//EN" "tax-treatment-NSO.dtd">
<tp:taxon-treatment xmlns:tp="http://www.plazi.org/taxpub"><tp:treatment-meta><kwd-group><label>Taxon classification</label><kwd>
              <named-content content-type="kingdom">Animalia</named-content>
            </kwd><kwd>
              <named-content content-type="order">Trichoptera</named-content>
            </kwd><kwd>
              <named-content content-type="family">Helicopsychidae</named-content>
            </kwd></kwd-group><mixed-citation publication-type="journal"><person-group><name><surname>Cavalcante-Silva</surname><given-names>Amanda</given-names></name><name><surname>Pereira</surname><given-names>Rafael</given-names></name><name><surname>Calor</surname><given-names>Adolfo Ricardo</given-names></name></person-group><article-title>﻿Caddisflies (<tp:taxon-name><tp:taxon-name-part taxon-name-part-type="order">Trichoptera</tp:taxon-name-part></tp:taxon-name>) checklist and a new species of <italic><tp:taxon-name><tp:taxon-name-part taxon-name-part-type="genus" reg="Helicopsyche">Helicopsyche</tp:taxon-name-part></tp:taxon-name></italic> von Siebold, 1856, from the Brejo de Altitude de Triunfo, a relict rainforest within the Caatinga domain, Northeast Brazil</article-title><source>Zookeys</source><day>11</day><month>07</month><year>2022</year><volume>1111</volume><fpage>215</fpage><lpage>244</lpage><pub-id pub-id-type="doi">10.3897/zookeys.1111.77541</pub-id></mixed-citation></tp:treatment-meta><tp:nomenclature><label>﻿</label><tp:taxon-name>
            <object-id xmlns:xlink="http://www.w3.org/1999/xlink" content-type="arpha" xlink:type="simple">21211E85-A301-5313-A4EA-60130F8C1F76</object-id>
            <tp:taxon-name-part taxon-name-part-type="genus" reg="Metrichia">Metrichia</tp:taxon-name-part>
            <tp:taxon-name-part taxon-name-part-type="species" reg="peluda">peluda</tp:taxon-name-part>
          </tp:taxon-name><tp:taxon-authority>Santos, Takiya &amp; Nessimian</tp:taxon-authority><tp:nomenclature-citation-list><tp:nomenclature-citation><tp:taxon-name>
                <tp:taxon-name-part taxon-name-part-type="genus" reg="Metrichia">Metrichia</tp:taxon-name-part>
                <tp:taxon-name-part taxon-name-part-type="species" reg="peluda">peluda</tp:taxon-name-part>
              </tp:taxon-name><comment>Santos, Takiya &amp; Nessimian, 2016: 35 [type locality: Brazil, Rio de Janeiro, Itatiaia, 1<sup>st</sup> order tributary of Rio Palmital, <named-content xmlns:xlink="http://www.w3.org/1999/xlink" content-type="dwc:verbatimCoordinates" xlink:type="simple"><named-content content-type="geo-json" specific-use="{&#34;type&#34;:&#34;Point&#34;,&#34;coordinates&#34;:[-44.546111,-22.427778]}" id="NCID0ESZAI" xlink:type="simple">22°25'40"S, 44°32'46"W</named-content></named-content>, el. 584 m; <abbrev xmlns:xlink="http://www.w3.org/1999/xlink" xlink:title="Coleção Entomológica Prof. José Alfredo Pinheiro Dutra, Departamento de Zoologia, Universidade Federal do Rio de Janeiro" id="ABBRID0EXZAI" xlink:type="simple">DZRJ</abbrev>; male].</comment></tp:nomenclature-citation></tp:nomenclature-citation-list></tp:nomenclature><tp:treatment-sec sec-type="material" id="SECID0E2ZAI"><title>Material examined.</title><p><bold>Brazil: Pernambuco</bold>: D3 (7 males); D7 (1 male).</p></tp:treatment-sec><tp:treatment-sec sec-type="distribution" id="SECID0ED1AI"><title>Distribution.</title><p>Brazil (PE [new record], RJ).</p></tp:treatment-sec><tp:treatment-sec sec-type="remarks" id="SECID0EI1AI"><title>Remarks.</title><p>Previously recorded only from the type locality, domain of the Atlantic Forest (Southeast region of Brazil), the known distribution of this species is extended into the Northeast region with this study.</p></tp:treatment-sec></tp:taxon-treatment>
