# Supplementary material for: ﻿Caddisflies (Trichoptera) checklist and a new species of Helicopsyche von Siebold, 1856, from the Brejo de Altitude de Triunfo, a relict rainforest within the Caatinga domain, Northeast Brazil
Source: Zookeys. 2022 Jul 11;1111:215–44. doi: 10.3897/zookeys.1111.77541 (PMC9848980; doi:10.3897/zookeys.1111.77541)
Supplement: XML Treatment for Neotrichia feolai [file zookeys.1111.77541-treatment9.xml]

<!DOCTYPE tp:taxon-treatment
  PUBLIC "-//TaxonX//DTD Taxonomic Treatment Publishing DTD v0 20100105//EN" "tax-treatment-NSO.dtd">
<tp:taxon-treatment xmlns:tp="http://www.plazi.org/taxpub"><tp:treatment-meta><kwd-group><label>Taxon classification</label><kwd>
              <named-content content-type="kingdom">Animalia</named-content>
            </kwd><kwd>
              <named-content content-type="order">Trichoptera</named-content>
            </kwd><kwd>
              <named-content content-type="family">Helicopsychidae</named-content>
            </kwd></kwd-group><mixed-citation publication-type="journal"><person-group><name><surname>Cavalcante-Silva</surname><given-names>Amanda</given-names></name><name><surname>Pereira</surname><given-names>Rafael</given-names></name><name><surname>Calor</surname><given-names>Adolfo Ricardo</given-names></name></person-group><article-title>﻿Caddisflies (<tp:taxon-name><tp:taxon-name-part taxon-name-part-type="order">Trichoptera</tp:taxon-name-part></tp:taxon-name>) checklist and a new species of <italic><tp:taxon-name><tp:taxon-name-part taxon-name-part-type="genus" reg="Helicopsyche">Helicopsyche</tp:taxon-name-part></tp:taxon-name></italic> von Siebold, 1856, from the Brejo de Altitude de Triunfo, a relict rainforest within the Caatinga domain, Northeast Brazil</article-title><source>Zookeys</source><day>11</day><month>07</month><year>2022</year><volume>1111</volume><fpage>215</fpage><lpage>244</lpage><pub-id pub-id-type="doi">10.3897/zookeys.1111.77541</pub-id></mixed-citation></tp:treatment-meta><tp:nomenclature><label>﻿</label><tp:taxon-name>
            <object-id xmlns:xlink="http://www.w3.org/1999/xlink" content-type="arpha" xlink:type="simple">07C8C7B7-3F79-5BE6-9421-7B2D0820AFB3</object-id>
            <tp:taxon-name-part taxon-name-part-type="genus" reg="Neotrichia">Neotrichia</tp:taxon-name-part>
            <tp:taxon-name-part taxon-name-part-type="species" reg="feolai">feolai</tp:taxon-name-part>
          </tp:taxon-name><tp:taxon-authority>Santos &amp; Nessimian</tp:taxon-authority><tp:nomenclature-citation-list><tp:nomenclature-citation><tp:taxon-name>
                <tp:taxon-name-part taxon-name-part-type="genus" reg="Neotrichia">Neotrichia</tp:taxon-name-part>
                <tp:taxon-name-part taxon-name-part-type="species" reg="feolai">feolai</tp:taxon-name-part>
              </tp:taxon-name><comment>Santos &amp; Nessimian, 2009: 766 [type locality: Brazil, Amazonas, Rio Preto da Eva (tributary to Rio Preto da Eva, <named-content xmlns:xlink="http://www.w3.org/1999/xlink" content-type="dwc:verbatimCoordinates" xlink:type="simple"><named-content content-type="geo-json" specific-use="{&#34;type&#34;:&#34;Point&#34;,&#34;coordinates&#34;:[-59.736083,-2.637389]}" id="NCID0EC3AI" xlink:type="simple">02°38'14,6"S, 59°44'09,9"W</named-content></named-content>); <named-content xmlns:xlink="http://www.w3.org/1999/xlink" content-type="dwc:institutional_code" xlink:title="Instituto Nacional de Pesquisas da Amazônia" xlink:href="http://grbio.org/institution/instituto-nacional-de-pesquisas-da-amaz%C3%B4nia-0" xlink:type="simple">INPA</named-content>; male].</comment></tp:nomenclature-citation></tp:nomenclature-citation-list></tp:nomenclature><tp:treatment-sec sec-type="material" id="SECID0EL3AI"><title>Material examined.</title><p><bold>Brazil: Pernambuco</bold>: D3 (2 males).</p></tp:treatment-sec><tp:treatment-sec sec-type="distribution" id="SECID0ET3AI"><title>Distribution.</title><p>Brazil (AM, PE) and Venezuela.</p></tp:treatment-sec><tp:treatment-sec sec-type="remarks" id="SECID0EY3AI"><title>Remarks.</title><p>This species was previously recorded only for the Amazon rainforest (Northern region of Brazil) and Venezuela (<xref ref-type="bibr" rid="B68">Santos et al. 2022</xref>). Subsequently, <xref ref-type="bibr" rid="B77">Souza et al. (2013b)</xref> recorded it for the Caatinga, Northeast Brazil. This study reports this species for the first time in Atlantic Forest (Brejo de Altitude).</p></tp:treatment-sec><ref-list><ref id="B68"><mixed-citation xmlns:xlink="http://www.w3.org/1999/xlink" xlink:type="simple"><person-group><name name-style="western"><surname>Santos</surname><given-names>APM</given-names></name><name name-style="western"><surname>Dumas</surname><given-names>LL</given-names></name><name name-style="western"><surname>Henriques-Oliveira</surname><given-names>AL</given-names></name><name name-style="western"><surname>Souza</surname><given-names>WRM</given-names></name><name name-style="western"><surname>Camargos</surname><given-names>LM</given-names></name><name name-style="western"><surname>Calor</surname><given-names>AR</given-names></name><name name-style="western"><surname>Pes</surname><given-names>AMO</given-names></name></person-group> (<year>2022</year>) <tp:taxon-name><tp:taxon-name-part taxon-name-part-type="order">Trichoptera</tp:taxon-name-part></tp:taxon-name> in Catálogo Taxonômico da Fauna do Brasil. PNUD. <ext-link xlink:type="simple" ext-link-type="uri" xlink:href="http://fauna.jbrj.gov.br/fauna/faunadobrasil/278">http://fauna.jbrj.gov.br/fauna/faunadobrasil/278</ext-link> [Accessed 29 Jan. 2022]</mixed-citation></ref><ref id="B77"><mixed-citation xmlns:xlink="http://www.w3.org/1999/xlink" xlink:type="simple"><person-group><name name-style="western"><surname>Souza</surname><given-names>WRM</given-names></name><name name-style="western"><surname>Santos</surname><given-names>APM</given-names></name><name name-style="western"><surname>Lima</surname><given-names>LRC</given-names></name><name name-style="western"><surname>Pinheiro</surname><given-names>U</given-names></name></person-group> (<year>2013b</year>) <article-title>A new species and new records of microcaddisflies (<tp:taxon-name><tp:taxon-name-part taxon-name-part-type="order">Trichoptera</tp:taxon-name-part></tp:taxon-name>: <tp:taxon-name><tp:taxon-name-part taxon-name-part-type="family">Hydroptilidae</tp:taxon-name-part></tp:taxon-name>) from northeastern Brazil.</article-title><source>Zootaxa</source><volume>3700</volume>(<issue>4</issue>): <fpage>583</fpage>–<lpage>587</lpage>. <ext-link xlink:type="simple" ext-link-type="doi" xlink:href="10.11646/zootaxa.3700.4.6">https://doi.org/10.11646/zootaxa.3700.4.6</ext-link></mixed-citation></ref></ref-list></tp:taxon-treatment>
