# Supplementary material for: ﻿Caddisflies (Trichoptera) checklist and a new species of Helicopsyche von Siebold, 1856, from the Brejo de Altitude de Triunfo, a relict rainforest within the Caatinga domain, Northeast Brazil
Source: Zookeys. 2022 Jul 11;1111:215–44. doi: 10.3897/zookeys.1111.77541 (PMC9848980; doi:10.3897/zookeys.1111.77541)
Supplement: XML Treatment for Oxyethira tica [file zookeys.1111.77541-treatment10.xml]

<!DOCTYPE tp:taxon-treatment
  PUBLIC "-//TaxonX//DTD Taxonomic Treatment Publishing DTD v0 20100105//EN" "tax-treatment-NSO.dtd">
<tp:taxon-treatment xmlns:tp="http://www.plazi.org/taxpub"><tp:treatment-meta><kwd-group><label>Taxon classification</label><kwd>
              <named-content content-type="kingdom">Animalia</named-content>
            </kwd><kwd>
              <named-content content-type="order">Trichoptera</named-content>
            </kwd><kwd>
              <named-content content-type="family">Helicopsychidae</named-content>
            </kwd></kwd-group><mixed-citation publication-type="journal"><person-group><name><surname>Cavalcante-Silva</surname><given-names>Amanda</given-names></name><name><surname>Pereira</surname><given-names>Rafael</given-names></name><name><surname>Calor</surname><given-names>Adolfo Ricardo</given-names></name></person-group><article-title>﻿Caddisflies (<tp:taxon-name><tp:taxon-name-part taxon-name-part-type="order">Trichoptera</tp:taxon-name-part></tp:taxon-name>) checklist and a new species of <italic><tp:taxon-name><tp:taxon-name-part taxon-name-part-type="genus" reg="Helicopsyche">Helicopsyche</tp:taxon-name-part></tp:taxon-name></italic> von Siebold, 1856, from the Brejo de Altitude de Triunfo, a relict rainforest within the Caatinga domain, Northeast Brazil</article-title><source>Zookeys</source><day>11</day><month>07</month><year>2022</year><volume>1111</volume><fpage>215</fpage><lpage>244</lpage><pub-id pub-id-type="doi">10.3897/zookeys.1111.77541</pub-id></mixed-citation></tp:treatment-meta><tp:nomenclature><label>﻿</label><tp:taxon-name>
            <object-id xmlns:xlink="http://www.w3.org/1999/xlink" content-type="arpha" xlink:type="simple">2568FA26-007B-5E95-A156-857F79FE1D2C</object-id>
            <tp:taxon-name-part taxon-name-part-type="genus" reg="Oxyethira">Oxyethira</tp:taxon-name-part>
            <tp:taxon-name-part taxon-name-part-type="species" reg="tica">tica</tp:taxon-name-part>
          </tp:taxon-name><tp:taxon-authority>Holzenthal &amp; Harris</tp:taxon-authority><tp:nomenclature-citation-list><tp:nomenclature-citation><tp:taxon-name>
                <tp:taxon-name-part taxon-name-part-type="genus" reg="Oxyethira">Oxyethira</tp:taxon-name-part>
                <tp:taxon-name-part taxon-name-part-type="species" reg="tica">tica</tp:taxon-name-part>
              </tp:taxon-name><comment>Holzenthal &amp; Harris, 1992: 168 [type locality: Costa Rica, Guanacaste, Parque Nacional Santa <tp:taxon-name><tp:taxon-name-part taxon-name-part-type="genus">Rosa</tp:taxon-name-part></tp:taxon-name>, Quebrada El Duende near La Casona, <named-content xmlns:xlink="http://www.w3.org/1999/xlink" content-type="dwc:verbatimCoordinates" xlink:type="simple"><named-content content-type="geo-json" specific-use="{&#34;type&#34;:&#34;Point&#34;,&#34;coordinates&#34;:[-85.614000,10.838000]}" id="NCID0EA6AI" xlink:type="simple">10.838°N, 85.614°W</named-content></named-content>; NMNH; male; female].</comment></tp:nomenclature-citation></tp:nomenclature-citation-list></tp:nomenclature><tp:treatment-sec sec-type="material" id="SECID0EF6AI"><title>Material examined.</title><p><bold>Brazil: Pernambuco</bold>: B2 (9 males); C1 (2 males); D3 (32 males); D7 (2 males).</p></tp:treatment-sec><tp:treatment-sec sec-type="distribution" id="SECID0EN6AI"><title>Distribution.</title><p>Brazil (AL, AM, BA, CE, MA, MG, PB, PE, PI, RJ, SE), Costa Rica, Dominica, Ecuador, French Guiana, Grenada, Guadeloupe, Honduras, Martinique, Mexico, Nicaragua, Panama, St. Lucia, St. Vincent, Trinidad, and Venezuela.</p></tp:treatment-sec><tp:treatment-sec sec-type="remarks" id="SECID0ES6AI"><title>Remarks.</title><p><xref ref-type="bibr" rid="B32">Holzenthal and Harris’ (1992)</xref> description matches the specimens examined, except for the number of segments in the antennae (33 segments) in the specimens observed. Previously reported for the North and Southeast regions of Brazil <xref ref-type="bibr" rid="B81">Takiya et al. (2016)</xref> recorded the presence of the species for the Northeast region, Caatinga domain (Ceará state) and <xref ref-type="bibr" rid="B75">Souza and Santos (2017)</xref> extended the distribution for the Atlantic Forest and Cerrado domains (states of Alagoas, Bahia, Maranhão, Paraíba, and Sergipe) and <italic>Brejo de Altitude de Bonito</italic> (Pernambuco state).</p></tp:treatment-sec><ref-list><ref id="B32"><mixed-citation xmlns:xlink="http://www.w3.org/1999/xlink" xlink:type="simple"><person-group><name name-style="western"><surname>Holzenthal</surname><given-names>RW</given-names></name><name name-style="western"><surname>Harris</surname><given-names>SC</given-names></name></person-group> (<year>1992</year>) <article-title><tp:taxon-name><tp:taxon-name-part taxon-name-part-type="family">Hydroptilidae</tp:taxon-name-part></tp:taxon-name> (<tp:taxon-name><tp:taxon-name-part taxon-name-part-type="order">Trichoptera</tp:taxon-name-part></tp:taxon-name>) of Costa Rica: The genus <italic><tp:taxon-name><tp:taxon-name-part taxon-name-part-type="genus">Oxyethira</tp:taxon-name-part></tp:taxon-name></italic> Eaton.</article-title><source>Journal of the New York Entomological Society</source><volume>100</volume>: <fpage>155</fpage>–<lpage>177</lpage>.</mixed-citation></ref><ref id="B81"><mixed-citation xmlns:xlink="http://www.w3.org/1999/xlink" xlink:type="simple"><person-group><name name-style="western"><surname>Takiya</surname><given-names>DM</given-names></name><name name-style="western"><surname>Santos</surname><given-names>APM</given-names></name><name name-style="western"><surname>Pinto</surname><given-names>AP</given-names></name><name name-style="western"><surname>Henriques-Oliveira</surname><given-names>AL</given-names></name><name name-style="western"><surname>do Lago Carvalho</surname><given-names>A</given-names></name><name name-style="western"><surname>Sampaio</surname><given-names>BHL</given-names></name><name name-style="western"><surname>Clarkson</surname><given-names>B</given-names></name><name name-style="western"><surname>Moreira</surname><given-names>FFF</given-names></name><name name-style="western"><surname>Avelino-Capistrano</surname><given-names>F</given-names></name><name name-style="western"><surname>Gonçalves</surname><given-names>IC</given-names></name><name name-style="western"><surname>Cordeiro</surname><given-names>IRS</given-names></name><name name-style="western"><surname>Câmara</surname><given-names>JT</given-names></name><name name-style="western"><surname>Barbosa</surname><given-names>JF</given-names></name><name name-style="western"><surname>Souza</surname><given-names>WRM</given-names></name><name name-style="western"><surname>Rafael</surname><given-names>JÁ</given-names></name></person-group> (<year>2016</year>) <article-title>Aquatic Insects from the Caatinga: Checklists and diversity assessments of Ubajara (Ceará State) and Sete Cidades (Piauí State) National Parks, Northeastern Brazil.</article-title><source>Biodiversity Data Journal</source><volume>4</volume>: <fpage>1</fpage>–<lpage>195</lpage>. <ext-link xlink:type="simple" ext-link-type="doi" xlink:href="10.3897/BDJ.4.e8354">https://doi.org/10.3897/BDJ.4.e8354</ext-link></mixed-citation></ref><ref id="B75"><mixed-citation xmlns:xlink="http://www.w3.org/1999/xlink" xlink:type="simple"><person-group><name name-style="western"><surname>Souza</surname><given-names>WRM</given-names></name><name name-style="western"><surname>Santos</surname><given-names>APM</given-names></name></person-group> (<year>2017</year>) <article-title>Taxonomic study of the genus <italic><tp:taxon-name><tp:taxon-name-part taxon-name-part-type="genus">Oxyethira</tp:taxon-name-part></tp:taxon-name></italic> Eaton 1873 (<tp:taxon-name><tp:taxon-name-part taxon-name-part-type="order">Trichoptera</tp:taxon-name-part></tp:taxon-name>: <tp:taxon-name><tp:taxon-name-part taxon-name-part-type="family">Hydroptilidae</tp:taxon-name-part></tp:taxon-name>) from Northeast Brazil: Eleven new species and distributional records.</article-title><source>Zootaxa</source><volume>4236</volume>(<issue>3</issue>): <fpage>484</fpage>–<lpage>506</lpage>. <ext-link xlink:type="simple" ext-link-type="doi" xlink:href="10.11646/zootaxa.4236.3.4">https://doi.org/10.11646/zootaxa.4236.3.4</ext-link></mixed-citation></ref></ref-list></tp:taxon-treatment>
