# Supplementary material for: ﻿Caddisflies (Trichoptera) checklist and a new species of Helicopsyche von Siebold, 1856, from the Brejo de Altitude de Triunfo, a relict rainforest within the Caatinga domain, Northeast Brazil
Source: Zookeys. 2022 Jul 11;1111:215–44. doi: 10.3897/zookeys.1111.77541 (PMC9848980; doi:10.3897/zookeys.1111.77541)
Supplement: XML Treatment for Hydroptila zerbinae [file zookeys.1111.77541-treatment11.xml]

<!DOCTYPE tp:taxon-treatment
  PUBLIC "-//TaxonX//DTD Taxonomic Treatment Publishing DTD v0 20100105//EN" "tax-treatment-NSO.dtd">
<tp:taxon-treatment xmlns:tp="http://www.plazi.org/taxpub"><tp:treatment-meta><kwd-group><label>Taxon classification</label><kwd>
              <named-content content-type="kingdom">Animalia</named-content>
            </kwd><kwd>
              <named-content content-type="order">Trichoptera</named-content>
            </kwd><kwd>
              <named-content content-type="family">Helicopsychidae</named-content>
            </kwd></kwd-group><mixed-citation publication-type="journal"><person-group><name><surname>Cavalcante-Silva</surname><given-names>Amanda</given-names></name><name><surname>Pereira</surname><given-names>Rafael</given-names></name><name><surname>Calor</surname><given-names>Adolfo Ricardo</given-names></name></person-group><article-title>﻿Caddisflies (<tp:taxon-name><tp:taxon-name-part taxon-name-part-type="order">Trichoptera</tp:taxon-name-part></tp:taxon-name>) checklist and a new species of <italic><tp:taxon-name><tp:taxon-name-part taxon-name-part-type="genus" reg="Helicopsyche">Helicopsyche</tp:taxon-name-part></tp:taxon-name></italic> von Siebold, 1856, from the Brejo de Altitude de Triunfo, a relict rainforest within the Caatinga domain, Northeast Brazil</article-title><source>Zookeys</source><day>11</day><month>07</month><year>2022</year><volume>1111</volume><fpage>215</fpage><lpage>244</lpage><pub-id pub-id-type="doi">10.3897/zookeys.1111.77541</pub-id></mixed-citation></tp:treatment-meta><tp:nomenclature><label>﻿</label><tp:taxon-name>
            <object-id xmlns:xlink="http://www.w3.org/1999/xlink" content-type="arpha" xlink:type="simple">5109DFFF-A9A2-513F-B786-1C4C1A78D656</object-id>
            <tp:taxon-name-part taxon-name-part-type="genus" reg="Hydroptila">Hydroptila</tp:taxon-name-part>
            <tp:taxon-name-part taxon-name-part-type="species" reg="zerbinae">zerbinae</tp:taxon-name-part>
          </tp:taxon-name><tp:taxon-authority>Souza, Santos &amp; Takiya</tp:taxon-authority><tp:nomenclature-citation-list><tp:nomenclature-citation><tp:taxon-name>
                <tp:taxon-name-part taxon-name-part-type="genus" reg="Hydroptila">Hydroptila</tp:taxon-name-part>
                <tp:taxon-name-part taxon-name-part-type="species" reg="zerbinae">zerbinae</tp:taxon-name-part>
              </tp:taxon-name><comment>Souza, Santos &amp; Takiya, 2014: 641 [type locality: Brazil, Pernambuco, Vicência Cachoeira do Engenho Embú, <named-content xmlns:xlink="http://www.w3.org/1999/xlink" content-type="dwc:verbatimCoordinates" xlink:type="simple"><named-content content-type="geo-json" specific-use="{&#34;type&#34;:&#34;Point&#34;,&#34;coordinates&#34;:[-35.380833,-7.622778]}" id="NCID0E2BBI" xlink:type="simple">07°37'22"S, 35°22'51"W</named-content></named-content>, el. 186 m; <abbrev xmlns:xlink="http://www.w3.org/1999/xlink" xlink:title="Coleção Entomológica Prof. José Alfredo Pinheiro Dutra, Departamento de Zoologia, Universidade Federal do Rio de Janeiro" id="ABBRID0EACBI" xlink:type="simple">DZRJ</abbrev>; male].</comment></tp:nomenclature-citation></tp:nomenclature-citation-list></tp:nomenclature><tp:treatment-sec sec-type="material" id="SECID0EECBI"><title>Material examined.</title><p><bold>Brazil: Pernambuco</bold>: B1 (1 male); B2 (26 males); C1 (243 males); C3 (1 male); D7 (2 males); D8 (1 male).</p></tp:treatment-sec><tp:treatment-sec sec-type="distribution" id="SECID0EMCBI"><title>Distribution.</title><p>Brazil (AL, BA, PE).</p></tp:treatment-sec><tp:treatment-sec sec-type="remarks" id="SECID0ERCBI"><title>Remarks.</title><p>Previously recorded only in the Brazilian Northeast region, Caatinga and Atlantic Forest domains (states of Alagoas, Bahia, and Pernambuco) (<xref ref-type="bibr" rid="B78">Souza et al. 2014</xref>). This study expands its occurrence to the Brejos de Altitude.</p></tp:treatment-sec><ref-list><ref id="B78"><mixed-citation xmlns:xlink="http://www.w3.org/1999/xlink" xlink:type="simple"><person-group><name name-style="western"><surname>Souza</surname><given-names>WRM</given-names></name><name name-style="western"><surname>Santos</surname><given-names>APM</given-names></name><name name-style="western"><surname>Takiya</surname><given-names>DM</given-names></name></person-group> (<year>2014</year>) <article-title>Three new species of <italic><tp:taxon-name><tp:taxon-name-part taxon-name-part-type="genus">Hydroptila</tp:taxon-name-part></tp:taxon-name></italic> (<tp:taxon-name><tp:taxon-name-part taxon-name-part-type="order">Trichoptera</tp:taxon-name-part></tp:taxon-name>: <tp:taxon-name><tp:taxon-name-part taxon-name-part-type="family">Hydroptilidae</tp:taxon-name-part></tp:taxon-name>) from Northeastern Brazil.</article-title><source>Zoologia</source><volume>31</volume>: <fpage>639</fpage>–<lpage>643</lpage>. <ext-link xlink:type="simple" ext-link-type="doi" xlink:href="10.1590/S1984-46702014000600010">https://doi.org/10.1590/S1984-46702014000600010</ext-link></mixed-citation></ref></ref-list></tp:taxon-treatment>
